# Supplementary material for: FBXL4 deficiency increases mitochondrial removal by autophagy
Source: EMBO Mol Med. 2020 Jun 11;12(7):e11659. doi: 10.15252/emmm.201911659 (PMC7338799; doi:10.15252/emmm.201911659)
Supplement: Supplementary file 3 — Dataset EV1 [file EMMM-12-e11659-s003.xlsx]

## Sheet: Table description
TMT-based proteomic analysis of Liver total extracts from Fbxl4 Knock-out animals
A. Proteins quantified in Liver total extracts
Each table contains the following columns:
Protein ID:	UniProt ID
Prtein symbol	Gene Symbol
logFC	Log2 fold-change of Fbxl4-/- / Fbxl4+/+
p.value	Limma_3.38.3 Moderated t-test
adj.p.value	Benjamini-Hochberg corrected p value
MitoCarta	Positive or not in MitoCarta 2.0

## Sheet: A. Stats Liver Proteomics
Protein ID	Symbol	logFC	P.Value	adj.P.Val	MitoCarta
Q9D3D9	Atp5d	-1.09672	1.1151e-05	0.00903534	TRUE
Q8QZT1	Acat1	-0.939051	1.89514e-05	0.00903534	TRUE
Q8R086	Suox	-0.842289	2.32786e-05	0.00903534	TRUE
P52825	Cpt2	-1.01514	2.82554e-05	0.00903534	TRUE
P55050	Fabp2	-1.28072	2.9663e-05	0.00903534	FALSE
P23589	Car5a	-0.940728	3.75288e-05	0.00952606	TRUE
P14602	Hspb1	0.987508	5.45378e-05	0.0118659	FALSE
P63038	Hspd1	-0.745158	6.67246e-05	0.0123206	TRUE
Q9Z2I8	Suclg2	-0.709837	7.4248e-05	0.0123206	TRUE
Q8QZS1	Hibch	-0.762355	8.56968e-05	0.0123206	TRUE
Q9DCU9	Hoga1	-0.987605	8.89867e-05	0.0123206	TRUE
P10922	H1f0	0.855619	0.000127629	0.0153968	FALSE
Q9CXZ1	NA	-0.809603	0.000149034	0.0153968	FALSE
Q8R164	Bphl	-0.71193	0.000152963	0.0153968	TRUE
O55125	Nipsnap1	-0.788541	0.000155409	0.0153968	TRUE
Q8BJW6	Eif2a	-1.05571	0.000161752	0.0153968	FALSE
Q64433	Hspe1	-0.754362	0.000184625	0.0165402	TRUE
P40630	Tfam	-0.804226	0.000199558	0.0168848	TRUE
Q61733	Mrps31	-0.605817	0.000263128	0.0210917	TRUE
Q99LC5	Etfa	-0.612231	0.000296064	0.0217882	TRUE
Q9D1I5	Mcee	-0.847829	0.000325919	0.0217882	TRUE
P97821	Ctsc	0.830288	0.000326844	0.0217882	FALSE
P12787	Cox5a	-0.720667	0.000329041	0.0217882	TRUE
Q9DB60	Fam213b	0.856582	0.000354661	0.0220266	FALSE
P38060	Hmgcl	-0.861926	0.000365149	0.0220266	TRUE
Q9CR68	Uqcrfs1	-0.572339	0.000376028	0.0220266	TRUE
Q9ET22	Dpp7	0.538353	0.000406289	0.0226631	FALSE
Q91WK5	Gcsh	-0.573039	0.000431233	0.0226631	TRUE
P20152	Vim	0.822899	0.000431536	0.0226631	FALSE
Q61425	Hadh	-0.606928	0.000469565	0.0233113	TRUE
P37040	Por	0.670978	0.000476239	0.0233113	FALSE
A2A8L5	Ptprf	0.559723	0.000493417	0.0233113	FALSE
P35486	Pdha1	-0.676582	0.000519498	0.0233113	TRUE
P16110	NA	0.673669	0.000522343	0.0233113	FALSE
Q8BKZ9	Pdhx	-0.529988	0.000535715	0.0233113	TRUE
Q8K215	Lyrm4	-0.791372	0.000553331	0.023409	TRUE
Q99LB7	Sardh	-0.758435	0.000587962	0.0236934	TRUE
P01887	B2m	0.593965	0.000591169	0.0236934	FALSE
Q91VA0	Acsm1	-0.73509	0.00062226	0.0243	TRUE
Q8R5L1	C1qbp	-0.805439	0.000641271	0.0244164	TRUE
G5E8R3	Pcx	-0.546019	0.000685835	0.0254763	TRUE
Q99J99	Mpst	-0.554629	0.000759894	0.0259533	TRUE
Q9CQE1	Nipsnap3b	-0.691318	0.000770337	0.0259533	TRUE
P43883	Plin2	-0.520581	0.000775234	0.0259533	FALSE
A2AFQ2	Hsd17b10	-0.611216	0.000776377	0.0259533	TRUE
P84099	Rpl19	0.5344	0.00080032	0.0259533	FALSE
Q9CPX4	Ftl1	0.747087	0.000800924	0.0259533	FALSE
Q9D6J6	Ndufv2	-0.562009	0.000867439	0.0268357	TRUE
Q9D051	Pdhb	-0.5103	0.000870085	0.0268357	TRUE
Q8C5H8	Nadk2	-0.594235	0.000919721	0.0268357	TRUE
P20108	Prdx3	-0.751237	0.000925441	0.0268357	TRUE
Q8BFR5	Tufm	-0.626032	0.000930332	0.0268357	TRUE
Q05816	Fabp5	0.968148	0.00093703	0.0268357	FALSE
P52503	Ndufs6	-0.53885	0.000951495	0.0268357	TRUE
O35969	Gamt	0.47267	0.00111013	0.0307405	FALSE
O55137	Acot1	-0.590914	0.00118628	0.0317331	FALSE
Q9CQ40	Mrpl49	-0.662276	0.00118855	0.0317331	TRUE
Q9WTP6	Ak2	-0.532101	0.00120848	0.0317331	TRUE
Q8BK30	Ndufv3	-0.705007	0.00126457	0.0319107	TRUE
P42125	Eci1	-0.619671	0.00127631	0.0319107	TRUE
H3BJX2	Ercc1	-0.865259	0.00128118	0.0319107	FALSE
P97450	Atp5j	-0.593197	0.00129906	0.0319107	TRUE
Q07417	Acads	-0.836406	0.00140515	0.0332988	TRUE
O89023	Tpp1	0.665626	0.00142031	0.0332988	FALSE
P14148	Rpl7	0.763862	0.00142116	0.0332988	FALSE
P18242	Ctsd	0.529797	0.00149633	0.034529	FALSE
Q283N4	Urad	0.4909	0.00156668	0.0356128	FALSE
Q9DCX2	Atp5h	-0.582033	0.00163956	0.0367214	TRUE
Q5FW57	Gm4952	-0.717726	0.00176759	0.0385285	TRUE
P19536	NA	-0.569743	0.00177084	0.0385285	FALSE
P10605	Ctsb	0.611553	0.00188286	0.0394055	FALSE
Q9DCB8	Isca2	-0.512346	0.00188644	0.0394055	TRUE
P62754	Rps6	0.778856	0.00188877	0.0394055	FALSE
Q9DCW4	Etfb	-0.661763	0.00192311	0.0395797	TRUE
Q91X72	Hpx	0.49809	0.00203722	0.0413691	FALSE
P12710	Fabp1	-0.69582	0.00209279	0.0419384	TRUE
G3UWV3	Calu	0.808466	0.00214604	0.0424471	FALSE
Q5RKZ7	Mocs1	-0.63149	0.0022142	0.0428722	TRUE
K3W4L3	Psap	0.883316	0.00222384	0.0428722	FALSE
O89017	Lgmn	0.748281	0.00236162	0.0449593	FALSE
Q8R3Q6	Ccdc58	-0.533806	0.00251035	0.046799	TRUE
P09528	Fth1	0.706677	0.00253798	0.046799	TRUE
Q91X91	Qprt	0.599756	0.00255044	0.046799	FALSE
Q8CHT0	Aldh4a1	-0.642099	0.00278999	0.0505851	TRUE
E9QPA6	NA	0.451804	0.00290842	0.0516892	FALSE
Q8BFS6	Cpped1	0.505397	0.00295322	0.0516892	FALSE
O88531	Ppt1	0.530452	0.00299111	0.0516892	FALSE
O35943	Fxn	-0.47754	0.00300082	0.0516892	TRUE
P61358	Rpl27	0.867254	0.00306798	0.0516892	FALSE
Q9D172	D10Jhu81e	-0.478623	0.00310772	0.0516892	TRUE
G3X9T7	Lgals9	0.407182	0.00311357	0.0516892	FALSE
Q9CQ69	Uqcrq	-0.799545	0.00313624	0.0516892	TRUE
Q91ZA3	Pcca	-0.417703	0.00315633	0.0516892	TRUE
Q8BWT1	Acaa2	-0.524901	0.00322802	0.0519808	TRUE
Q9CQ65	Mtap	0.601029	0.00324812	0.0519808	FALSE
P40124	Cap1	0.426989	0.00327653	0.0519808	FALSE
P06797	Ctsl	0.431773	0.00333666	0.052389	FALSE
Q8R128	Agxt	-0.395073	0.0035266	0.0548063	TRUE
Q8VCH0	Acaa1b	-0.675838	0.00363075	0.0555633	TRUE
F6YTG0	Echdc2	-0.634368	0.00370421	0.0555633	TRUE
Q9EQ20	Aldh6a1	-0.459853	0.00371032	0.0555633	TRUE
Q9Z0M5	Lipa	-0.381215	0.00372125	0.0555633	FALSE
A2A5Y6	Mapt	0.726895	0.0037806	0.0559015	FALSE
P50171	H2-Ke6	-0.554242	0.0039697	0.0576252	TRUE
K4DI63	Creg1	-0.685256	0.00397285	0.0576252	FALSE
Q60759	Gcdh	-0.846295	0.00401662	0.0577104	TRUE
P31786	Dbi	-0.37797	0.00411246	0.0583121	TRUE
G3UZW2	NA	0.940791	0.00414451	0.0583121	FALSE
Q9D0M5	Dynll2	0.588966	0.00417335	0.0583121	FALSE
P46638	Rab11b	0.410004	0.00433065	0.0599599	FALSE
Q9CZL5	Pcbd2	-0.424457	0.00443122	0.0605761	TRUE
Q3TMH2	Scrn3	-0.389472	0.0044743	0.0605761	FALSE
Q01730	NA	0.769246	0.00449448	0.0605761	FALSE
Q9CQ62	Decr1	-0.530462	0.0045818	0.0612113	TRUE
Q8VC49	Ifi27l2b	-0.395954	0.00468682	0.0620698	FALSE
P56391	Cox6b1	-0.464124	0.00487085	0.0639509	TRUE
P31809	Ceacam1	-0.399386	0.00494937	0.0644265	FALSE
F7BUB8	Epb41	-0.387188	0.00518438	0.0668188	FALSE
Q60648	Gm2a	0.423834	0.00525838	0.0668188	FALSE
Q3ULD5	Mccc2	-0.486122	0.0052875	0.0668188	TRUE
P31725	S100a9	0.829225	0.0053393	0.0668188	FALSE
Q8VCF0	Mavs	-0.352147	0.00535252	0.0668188	TRUE
Q9Z2G9	Htatip2	-0.701595	0.00558704	0.0691793	TRUE
Q9CQB4	Uqcrb	-0.422293	0.00573741	0.0704684	TRUE
O08749	Dld	-0.540288	0.00591311	0.0718363	TRUE
Q05D44	Eif5b	-0.425044	0.00595823	0.0718363	FALSE
Q9WUM5	Suclg1	-0.577104	0.00599029	0.0718363	TRUE
P80315	Cct4	0.419747	0.00614703	0.0727861	FALSE
P51174	NA	-0.723045	0.00616507	0.0727861	FALSE
Q9D6S7	Mrrf	-0.424377	0.00624336	0.0728739	TRUE
E9QN99	Abhd14b	0.393542	0.00629055	0.0728739	FALSE
Q99MR8	Mccc1	-0.443617	0.00631606	0.0728739	TRUE
Q9D2V7	Coro7	0.405424	0.00660046	0.0743388	FALSE
Q3U422	Ndufv3	-0.505048	0.00664428	0.0743388	TRUE
P09671	Sod2	-0.623221	0.00667508	0.0743388	TRUE
Q9DB15	Mrpl12	-0.390121	0.00671324	0.0743388	TRUE
Q99JW2	NA	0.347981	0.00674679	0.0743388	FALSE
Q64523	Hist2h2ac	0.494714	0.00674996	0.0743388	FALSE
P26443	Glud1	-0.453839	0.00680335	0.0743388	TRUE
Q920E5	Fdps	0.710253	0.00683394	0.0743388	FALSE
Q921X9	Pdia5	0.568209	0.00688232	0.0743388	FALSE
Q8K3J1	Ndufs8	-0.457422	0.0069599	0.0746474	TRUE
P27048	Snrpb	0.445211	0.00712463	0.0755014	FALSE
Q9Z2I9	Sucla2	-0.52349	0.00713867	0.0755014	TRUE
Q91VS7	Mgst1	0.67249	0.00734477	0.0760186	TRUE
P80314	Cct2	0.33647	0.0073542	0.0760186	FALSE
Q14DH7	Acss3	-0.445584	0.00737121	0.0760186	TRUE
Q9JKK7	Tmod2	-0.703588	0.00738723	0.0760186	FALSE
P31001	Des	0.639199	0.00748155	0.0764725	FALSE
Q9WUU7	Ctsz	0.738528	0.0075686	0.0768465	FALSE
P52479	Usp10	0.347419	0.00761988	0.0768548	FALSE
Q9D104	Srp19	0.746261	0.00769555	0.0771074	FALSE
P14152	Mdh1	0.416479	0.0081556	0.0801118	TRUE
Q99P30	Nudt7	0.384853	0.00817588	0.0801118	FALSE
P47962	Rpl5	0.867603	0.00822351	0.0801118	FALSE
P53026	NA	0.439617	0.00823085	0.0801118	FALSE
Q91XF0	Pnpo	0.525514	0.00825841	0.0801118	TRUE
P43024	NA	-0.374122	0.00844502	0.0811038	FALSE
Q8R0W0	NA	0.322965	0.0085188	0.0811038	FALSE
Q9D7S9	Chmp5	-0.372811	0.00852042	0.0811038	FALSE
Q91WQ3	NA	0.365861	0.00860066	0.081136	FALSE
F6SFF5	Coq9	-0.647465	0.00867154	0.081136	TRUE
Q5SZV3	NA	0.425595	0.00871443	0.081136	FALSE
Q9EST5	Anp32b	0.379409	0.00873691	0.081136	FALSE
Q9D1G1	Rab1b	0.38279	0.00883346	0.0815355	FALSE
Q9JHI5	Ivd	-0.352774	0.00889321	0.0815926	TRUE
O88844	Idh1	0.397467	0.00900258	0.0820788	TRUE
Q9CR98	Fam136a	-0.370911	0.0090885	0.0820788	TRUE
Q501J6	Ddx17	0.604663	0.00917782	0.0820788	FALSE
Q3UD32	NA	0.406621	0.00927494	0.0820788	FALSE
P56480	Atp5b	-0.459618	0.00931208	0.0820788	TRUE
Q00724	Rbp4	-0.445506	0.00937677	0.0820788	FALSE
P41105	Rpl28	0.700691	0.0093791	0.0820788	FALSE
P62075	Timm13	-0.363106	0.00940069	0.0820788	TRUE
Q9D8U8	Snx5	0.382665	0.00943125	0.0820788	FALSE
P62320	Snrpd3	0.397329	0.00981151	0.0848419	FALSE
Q6ZWV7	Rpl35	0.632998	0.00986981	0.0848419	FALSE
Q91VB8	Hba-a2	-0.558824	0.00991586	0.0848419	FALSE
P45952	Acadm	-0.523442	0.0102521	0.087229	TRUE
P51885	Lum	0.653028	0.0103579	0.0874628	FALSE
P60335	Pcbp1	0.327685	0.0104379	0.0874628	FALSE
P54869	Hmgcs2	-0.572892	0.0104817	0.0874628	TRUE
Q9CPT4	Mydgf	0.491123	0.0105093	0.0874628	FALSE
P37804	Tagln	0.641705	0.0107085	0.0882432	FALSE
H7BWY3	Agxt2	-0.526295	0.010719	0.0882432	TRUE
P01942	NA	-1.03999	0.0125313	0.0963895	FALSE
Q9D8S4	Rexo2	-0.511465	0.0109582	0.0895586	TRUE
Q9ERR7	NA	0.383502	0.0109964	0.0895586	FALSE
P62702	Rps4x	0.674595	0.0111466	0.0901528	FALSE
P01869	NA	0.473941	0.0111877	0.0901528	FALSE
Q8R4N0	Clybl	-0.329049	0.0113126	0.0906796	TRUE
Q62425	Ndufa4	-0.507593	0.0115123	0.0917038	TRUE
Q8VCI5	Pex19	-0.345091	0.0115974	0.0917038	FALSE
P62301	Rps13	0.529703	0.011621	0.0917038	FALSE
O88291	NA	0.429383	0.0118758	0.0932315	FALSE
P17225	NA	0.352131	0.0120118	0.0938154	FALSE
Q9D0S9	Hint2	-0.355125	0.0121504	0.0944136	TRUE
Q9D7P6	Iscu	-0.344209	0.0122445	0.094662	TRUE
Q91XE0	Glyat	-0.647212	0.0126738	0.0967879	TRUE
G3UWG1	NA	-0.550653	0.0127102	0.0967879	FALSE
Q03265	Atp5a1	-0.511405	0.0127789	0.0968271	TRUE
P14131	Rps16	0.375896	0.013298	0.0995211	FALSE
A2BIN1	Mup10	-1.8638	0.0133234	0.0995211	FALSE
O09174	Amacr	-0.343545	0.0133305	0.0995211	TRUE
Q91WT7	Akr1c14	0.502593	0.0134218	0.0997139	FALSE
D3YZT5	Vdac2	-0.455653	0.0135821	0.100067	TRUE
Q78ZM0	Snx3	0.318469	0.0136007	0.100067	FALSE
E9Q456	Tpm1	0.357296	0.0136819	0.10018	FALSE
Q921G7	Etfdh	-0.452556	0.0139393	0.101577	TRUE
Q9DB77	Uqcrc2	-0.794357	0.0140212	0.101687	TRUE
G3UYR9	Gigyf2	-0.40439	0.014093	0.101724	FALSE
Q61646	Hp	-0.53549	0.0143099	0.102802	FALSE
Q920A5	Scpep1	0.478626	0.015026	0.10744	FALSE
P27659	Rpl3	0.560368	0.0152145	0.108217	FALSE
Q99PT1	Arhgdia	0.516625	0.0152769	0.108217	FALSE
Q63836	NA	0.918527	0.0154902	0.109221	FALSE
A6ZI44	Aldoa	0.487377	0.0155824	0.109364	FALSE
Q8BMF4	Dlat	-0.39461	0.0158478	0.110716	TRUE
P62900	Rpl31	0.487383	0.016033	0.111364	FALSE
P28653	Bgn	0.567339	0.0160868	0.111364	FALSE
Q9CR51	Atp6v1g1	0.349996	0.0163493	0.11267	FALSE
F7AI87	Psmd4	-0.465732	0.0164562	0.112896	FALSE
G3UZY2	Txn2	-0.498939	0.016987	0.115562	TRUE
P27773	Pdia3	0.346912	0.0169966	0.115562	FALSE
E9PUD0	Zranb2	0.364817	0.0170895	0.115677	FALSE
A8DUK4	Hbb-b1	-0.539914	0.0172169	0.115894	FALSE
O70591	Pfdn2	-0.336386	0.0172738	0.115894	FALSE
P97315	Csrp1	0.427249	0.0174804	0.116006	FALSE
Q8BH95	Echs1	-0.450999	0.0175031	0.116006	TRUE
P60712	NA	0.387705	0.017519	0.116006	FALSE
P01631	NA	0.355766	0.01777	0.117159	FALSE
B1AXU4	Pja1	-0.461862	0.0179086	0.117564	FALSE
Q99JT9	Adi1	0.313204	0.0181171	0.118068	FALSE
Q8VDT9	Mrpl50	-0.428555	0.0181404	0.118068	TRUE
Q9CWK8	Snx2	0.435708	0.0182339	0.118171	FALSE
Q9CX56	Psmd8	-0.312661	0.0184173	0.118354	FALSE
Q8C2Q8	Atp5c1	-0.351745	0.0184176	0.118354	TRUE
Q99L13	Hibadh	-0.376788	0.0185164	0.118489	TRUE
P08905	Lyz2	0.415773	0.0189313	0.120363	FALSE
Q6NS82	Retreg2	-0.389085	0.0190235	0.120363	FALSE
P11725	Otc	-0.707773	0.0190463	0.120363	TRUE
P36552	Cpox	-0.56654	0.0193284	0.120449	TRUE
Q61768	Kif5b	0.413566	0.0193844	0.120449	FALSE
P50462	Csrp3	-0.47034	0.0194772	0.120449	FALSE
Q8CAQ8	Immt	-0.465549	0.0195091	0.120449	TRUE
Q3UV17	Krt76	0.439692	0.0195099	0.120449	FALSE
F6YH22	NA	0.698321	0.0195344	0.120449	FALSE
Q00898	Serpina1e	0.598163	0.020111	0.123055	FALSE
Q8C483	Sars	0.431696	0.0201186	0.123055	FALSE
P04247	Mb	1.6788	0.0204271	0.123477	FALSE
P35492	Hal	0.572154	0.020534	0.123477	FALSE
P48771	Cox7a2	-0.431131	0.0205791	0.123477	TRUE
Q9CQR2	Rps21	0.75004	0.0205868	0.123477	FALSE
Q3UZZ6	Sult1d1	-0.509588	0.0205931	0.123477	FALSE
Q9CZX8	Rps19	0.6794	0.0207375	0.123856	FALSE
P07759	NA	0.372874	0.0213603	0.126704	FALSE
Q9CQD1	Rab5a	0.364822	0.0213807	0.126704	FALSE
P48428	Tbca	-0.299202	0.0214762	0.126776	FALSE
H3BL34	Ces1e	-0.423547	0.0218238	0.128016	FALSE
P86048	Rpl10l	0.579122	0.0218543	0.128016	FALSE
Q8K450	Spag16	1.02966	0.0221299	0.129134	FALSE
Q6P6K7	NA	0.523606	0.0223188	0.12939	FALSE
D3Z4B0	Srsf11	-0.339859	0.0223439	0.12939	FALSE
Q3THW5	H2afv	0.398275	0.0224644	0.129596	FALSE
P16460	Ass1	0.453436	0.0226183	0.129991	FALSE
Q9CPR4	NA	0.64243	0.0230007	0.131364	FALSE
Q5YD48	A1cf	0.303648	0.0230495	0.131364	FALSE
P61514	Rpl37a	1.17008	0.0231159	0.131364	FALSE
P32261	Serpinc1	0.45148	0.0232913	0.131869	FALSE
P46656	Fdx1	-0.388724	0.023476	0.132422	TRUE
P62918	Rpl8	0.789738	0.0239116	0.134382	FALSE
P58044	NA	0.345064	0.0243444	0.13631	FALSE
Q8BWF0	Aldh5a1	-0.57915	0.0253038	0.141164	TRUE
Q8K5B2	Mcfd2	-0.493787	0.0254749	0.141536	FALSE
P18760	Cfl1	0.335687	0.0256687	0.141536	FALSE
Q9D8S9	Bola1	-0.271801	0.0257159	0.141536	TRUE
O08663	Metap2	-0.314881	0.0257422	0.141536	FALSE
Q7TMF3	Ndufa12	-0.304901	0.025889	0.141831	TRUE
Q61703	NA	0.296685	0.0260296	0.14209	FALSE
Q9D8E6	Rpl4	0.721321	0.0262784	0.142936	FALSE
Q9CR86	Carhsp1	-0.34174	0.0268345	0.145418	FALSE
E9Q906	Ctnnd1	0.281981	0.0269601	0.145418	FALSE
Q00PI9	Hnrnpul2	0.304287	0.0270213	0.145418	FALSE
E9QLS6	Pik3c3	-0.292694	0.0272229	0.145987	FALSE
Q80XU3	Nucks1	-0.302494	0.027611	0.147549	FALSE
B1AU25	Aifm1	-0.336794	0.0277525	0.147787	TRUE
Q5EBG8	AU022252	-0.267485	0.0284639	0.151047	FALSE
Q9JLI6	NA	0.295264	0.0288259	0.152437	FALSE
Q3UPH1	Prrc1	-0.279473	0.0291068	0.15339	FALSE
P14115	Rpl27a	0.428836	0.0292642	0.153544	FALSE
Q9WVA2	Timm8a1	-0.437753	0.0293897	0.153544	FALSE
P70349	Hint1	0.351801	0.0294386	0.153544	TRUE
Q9CQN1	Trap1	-0.278937	0.0295746	0.153727	TRUE
P70665	Siae	0.389087	0.0298512	0.154638	FALSE
Q8BWU8	Etnppl	0.428671	0.0304036	0.155928	FALSE
Q8CHP5	Pym1	-0.367776	0.0304615	0.155928	FALSE
Q06185	Atp5k	-0.374973	0.0305059	0.155928	TRUE
O88428	Papss2	-0.304653	0.0306383	0.155928	FALSE
P06801	Me1	-0.492612	0.0307527	0.155928	TRUE
Q9D1K2	Atp6v1f	0.293794	0.0308146	0.155928	FALSE
P08249	Mdh2	-0.520985	0.030817	0.155928	TRUE
J3QMG3	Vdac3	-0.436801	0.0311645	0.157164	TRUE
P34884	Mif	1.0383	0.0314807	0.157915	FALSE
Q9Z239	Fxyd1	0.65169	0.0315207	0.157915	FALSE
Q9WTQ5	Akap12	0.338459	0.031752	0.158552	FALSE
Q9D7J9	Echdc3	-0.331475	0.0319544	0.158762	TRUE
P61458	Pcbd1	-0.271861	0.032035	0.158762	FALSE
P20065	Tmsb4x	0.395363	0.0321068	0.158762	FALSE
Q3UMU9	Hdgfl2	-0.345623	0.0323791	0.15959	FALSE
G3UYR8	Aldh7a1	-0.357368	0.0325353	0.159843	TRUE
Q9CRB3	Urah	0.34295	0.0327543	0.160401	FALSE
Q9CWX4	Rpusd4	-0.424724	0.0328615	0.160411	TRUE
F6TCV0	Htra2	-0.353986	0.033523	0.16264	TRUE
Q04447	Ckb	0.475666	0.0335318	0.16264	FALSE
P11499	Hsp90ab1	0.370695	0.0339247	0.164023	FALSE
Q9CQI6	Cotl1	0.277141	0.0341518	0.164599	FALSE
Q9CZ44	Nsfl1c	-0.290356	0.0350932	0.168602	FALSE
E9Q616	Ahnak	0.360543	0.0353395	0.169252	FALSE
P42669	Pura	0.379623	0.0356041	0.169695	FALSE
Q9EP89	Lactb	-0.339748	0.0356549	0.169695	TRUE
P85094	Isoc2a	-0.441417	0.0370838	0.175946	TRUE
Q61187	Tsg101	0.251334	0.0376234	0.177952	FALSE
P84104	Srsf3	0.33722	0.0378977	0.178694	FALSE
Q07456	Ambp	0.253308	0.0380658	0.178933	FALSE
P62077	Timm8b	-0.278076	0.039323	0.184274	TRUE
Q80Y14	Glrx5	-0.288974	0.040035	0.187035	TRUE
Q6ZWN5	Rps9	0.346897	0.0403048	0.187719	FALSE
Q02053	Uba1	0.258849	0.040789	0.189395	FALSE
Q63880	Ces3a	0.300628	0.0410535	0.189667	FALSE
Q91XC8	Dap	-0.448931	0.0410965	0.189667	FALSE
O88986	Gcat	-0.253478	0.0412782	0.189929	TRUE
Q9WV98	Timm9	-0.274621	0.0418253	0.191867	TRUE
Q80XN0	Bdh1	-0.586582	0.0423294	0.193597	TRUE
E9PUD2	Dnm1l	-0.2516	0.0430629	0.196362	TRUE
Q9CQC7	Ndufb4	-0.436138	0.0432339	0.196553	TRUE
P24369	Ppib	0.540591	0.0438719	0.198757	FALSE
Q3UDC3	Tom1	0.234322	0.0439796	0.198757	FALSE
Q922Q8	Lrrc59	0.279542	0.0443987	0.200057	FALSE
H7BX01	Opa1	-0.387954	0.0448693	0.201513	TRUE
Q6ZQ58	Larp1	0.395499	0.0764982	0.264574	FALSE
P16015	Car3	-0.290894	0.0453859	0.201513	FALSE
P01872	NA	-0.500786	0.0454065	0.201513	FALSE
Q8K019	Bclaf1	-0.455056	0.0456298	0.201513	FALSE
Q7TNG8	Ldhd	-0.491817	0.0457342	0.201513	TRUE
Q91VM9	Ppa2	-0.239915	0.0459077	0.201513	TRUE
Q9JKS5	NA	-0.413711	0.0459661	0.201513	FALSE
Q9D2G2	Dlst	-0.550133	0.0462121	0.201513	TRUE
Q99L20	Gstt3	-0.424727	0.0462328	0.201513	FALSE
Q91YD9	Wasl	-0.2508	0.0462524	0.201513	FALSE
Q9WUR2	Eci2	-0.271222	0.0463031	0.201513	TRUE
Q8C3V4	Stat1	0.254003	0.0463095	0.201513	FALSE
Q60605	Myl6	0.278014	0.0470525	0.204162	FALSE
Q9JLZ3	NA	-0.911189	0.0474722	0.205398	FALSE
Q9DCC5	Cbx3	0.322134	0.0478115	0.20628	FALSE
G3UW85	Erh	0.246371	0.0479513	0.206299	FALSE
Q8BGK0	Nnt	-0.456646	0.0483737	0.20699	FALSE
Q8VEA4	Chchd4	-0.638018	0.0483839	0.20699	TRUE
P10649	Gstm1	-0.435188	0.04875	0.207973	FALSE
Q543K9	Pnp	0.578479	0.0489321	0.208166	FALSE
P47963	Rpl13	0.556934	0.0493783	0.208915	FALSE
Q99MN9	Pccb	-0.276477	0.0493825	0.208915	TRUE
P38647	Hspa9	-0.230417	0.0496445	0.209069	TRUE
P62631	Eef1a2	-0.411349	0.0496933	0.209069	FALSE
P26645	Marcks	0.375079	0.0503802	0.211272	FALSE
Q6PFA2	Clta	0.257344	0.0505058	0.211272	FALSE
P56375	Acyp2	-0.293979	0.0506934	0.211272	TRUE
P32020	Scp2	-0.239993	0.0509302	0.211272	TRUE
Q9CWW6	Pin4	-0.260828	0.0510685	0.211272	FALSE
Q9WTP7	Ak3	-0.277401	0.0511764	0.211272	TRUE
Q8R081	Hnrnpl	0.365412	0.0511881	0.211272	FALSE
Q9CZ13	Uqcrc1	-0.293829	0.0516591	0.212258	TRUE
P09411	Pgk1	0.335152	0.0517058	0.212258	FALSE
P14206	Rpsa	0.392287	0.0518543	0.212296	FALSE
E9Q557	Dsp	-0.241331	0.0523167	0.213615	FALSE
Q6ZWZ4	Rpl36	0.246748	0.0525693	0.213829	FALSE
P62192	Psmc1	0.228544	0.05265	0.213829	FALSE
Q99LP6	Grpel1	-0.318575	0.0531265	0.214112	TRUE
P00329	Adh1	0.345606	0.0531293	0.214112	FALSE
Q61316	NA	0.234205	0.0531414	0.214112	FALSE
P00375	Dhfr	0.256673	0.0534207	0.21467	FALSE
P24270	Cat	0.262127	0.0538886	0.215873	TRUE
P26041	Msn	0.474775	0.0540038	0.215873	FALSE
P17182	Eno1b	0.24702	0.0549889	0.218993	FALSE
Q8BH40	Stx7	0.284838	0.0551359	0.218993	FALSE
Q8R0B4	Tardbp	0.283862	0.0552155	0.218993	FALSE
Q9CQZ5	Ndufa6	-0.404673	0.0556408	0.219541	TRUE
Q571F8	Gls2	-0.329854	0.0556686	0.219541	TRUE
Q9CYW4	Hdhd3	-0.285454	0.0557862	0.219541	TRUE
Q9R0P5	Dstn	0.610005	0.0560031	0.219827	FALSE
A2AIM4	Tpm2	0.528308	0.0563533	0.220124	FALSE
P99028	Uqcrh	-0.225075	0.0564789	0.220124	TRUE
Q9D8N0	Eef1g	-0.228373	0.0566183	0.220124	FALSE
E9Q448	Tpm1	0.490661	0.0566571	0.220124	FALSE
Q9DCV4	Rmdn1	-0.211699	0.0578965	0.224367	TRUE
Q99KR7	Ppif	-0.282513	0.0586205	0.226323	TRUE
Q9D1A2	Cndp2	0.271654	0.0586983	0.226323	FALSE
Q9D711	Pir	-0.214803	0.0589401	0.226681	FALSE
Q9DCT2	Ndufs3	-0.269799	0.0593521	0.227213	TRUE
Q3TIV5	Zc3h15	-0.273697	0.0593768	0.227213	FALSE
Q7TSI3	Ppp6r1	0.481966	0.0600958	0.229388	FALSE
Q9CRC3	3110040N11Rik	-0.225276	0.0603543	0.229799	FALSE
Q8K2K6	Agfg1	-0.396902	0.0606599	0.23016	FALSE
P28843	Dpp4	0.594499	0.0607514	0.23016	FALSE
Q9CPP6	Ndufa5	-0.214949	0.0613438	0.231498	TRUE
Q8R0Y6	Aldh1l1	0.241867	0.0614086	0.231498	TRUE
Q9QYB2	Dach1	0.42856	0.127393	0.336255	FALSE
P04186	Cfb	0.22861	0.0617252	0.232117	FALSE
P58252	Eef2	0.267294	0.0622736	0.232803	FALSE
P19783	Cox4i1	-0.360626	0.062327	0.232803	TRUE
Q9D0J8	Ptms	-0.232713	0.0623661	0.232803	FALSE
P50172	Hsd11b1	0.445702	0.0633456	0.235479	FALSE
Q62095	Ddx3y	0.251786	0.063413	0.235479	FALSE
P62830	Rpl23	0.481979	0.0635956	0.235479	FALSE
F6VQ81	Tpd52l2	0.391281	0.0637015	0.235479	FALSE
Q00896	NA	0.264119	0.0641239	0.236255	FALSE
G5E850	Cyb5a	0.403886	0.0642382	0.236255	TRUE
Q9DBM2	Ehhadh	-0.319425	0.0643769	0.236255	TRUE
P11087	Col1a1	0.238453	0.0649165	0.237564	FALSE
P62281	Rps11	0.523517	0.0650455	0.237564	FALSE
D3Z5G4	Zfr	-0.444162	0.0659938	0.240451	FALSE
P00493	Hprt	-0.222734	0.067703	0.245629	FALSE
O35387	Hax1	-0.236582	0.0677375	0.245629	FALSE
Q61146	Ocln	0.220964	0.0683902	0.247407	FALSE
Q61599	Arhgdib	0.315708	0.0687441	0.248098	FALSE
Q9DBL7	Coasy	-0.267615	0.0691254	0.248884	TRUE
P68373	Tuba1c	0.267538	0.0695841	0.249945	FALSE
Q8VE22	Mrps23	-0.323823	0.0700187	0.250531	TRUE
Q9CQ60	Pgls	0.300088	0.0700763	0.250531	FALSE
P52480	Pkm	0.278608	0.0704818	0.25139	FALSE
P80318	Cct3	0.236831	0.0706515	0.251407	FALSE
Q9D1Q6	Erp44	0.28526	0.0713482	0.253019	FALSE
A2A860	Wbp2	0.205654	0.0714367	0.253019	FALSE
Q8VBV7	Cops8	-0.210179	0.0718506	0.253894	FALSE
Q8VHM5	Hnrnpr	0.205571	0.0738544	0.260371	FALSE
P83882	Rpl36al	0.332125	0.0745296	0.261541	FALSE
Q9DCE5	Pak1ip1	-0.224053	0.0745297	0.261541	FALSE
Q9D9V3	Echdc1	-0.278178	0.0757459	0.264574	TRUE
E9QP00	Tra2a	0.217095	0.0760266	0.264574	FALSE
Q61990	Pcbp2	0.206606	0.0763597	0.264574	FALSE
A0JNY3	Gphn	0.201614	0.0763928	0.264574	FALSE
P56389	Cda	-0.229256	0.0766116	0.264574	FALSE
A2AS89	Agmat	-0.260136	0.0768974	0.264574	TRUE
O35955	Psmb10	0.236887	0.0769507	0.264574	FALSE
P70694	Akr1c6	0.375834	0.0769574	0.264574	FALSE
Q9EP71	Rai14	0.240118	0.0772824	0.265093	FALSE
P45591	Cfl2	0.256598	0.077475	0.265153	FALSE
P34022	Ranbp1	0.237129	0.0776482	0.265153	FALSE
P16858	Gapdh	0.23394	0.0781032	0.26611	TRUE
Q64520	NA	0.278736	0.0783627	0.266398	FALSE
P99025	Gchfr	0.320831	0.079221	0.268648	FALSE
Q9DBG5	Plin3	0.230034	0.0794854	0.268648	FALSE
P45376	Akr1b3	0.2251	0.0795538	0.268648	FALSE
Q8C7G5	Apoa5	-0.347407	0.0926128	0.292633	FALSE
H7BWX9	Sumo2	0.295441	0.0800807	0.269412	FALSE
D3Z563	Dbi	-0.300972	0.0802028	0.269412	TRUE
P04939	NA	-0.242555	0.0803107	0.269412	FALSE
P20060	Hexb	0.268369	0.0810774	0.271386	FALSE
P67984	Rpl22	0.372945	0.0816138	0.272583	FALSE
Q8BRV5	2900026A02Rik	-0.197306	0.0819274	0.273032	FALSE
D3YXK2	Safb	0.231746	0.0826914	0.274976	FALSE
Q8BG13	Rbm3	0.215702	0.0829805	0.275336	FALSE
P16045	Lgals1	-0.694119	0.0833871	0.276084	FALSE
Q8K2B3	Sdha	-0.320585	0.0846481	0.278915	TRUE
P67778	Phb	-0.434702	0.084733	0.278915	TRUE
Q8K4Z3	Naxe	-0.238984	0.0849522	0.278915	TRUE
P52792	Gck	-0.239991	0.0849748	0.278915	FALSE
Q9CWS0	Ddah1	-0.352938	0.0859536	0.281521	TRUE
P97351	Rps3a1	0.315205	0.0864887	0.282666	FALSE
E9PZF0	NA	0.281329	0.0870216	0.283798	FALSE
P62267	Rps23	0.308669	0.087578	0.28463	FALSE
Q8R1I1	Uqcr10	-0.42403	0.0877512	0.28463	TRUE
Q9QXF8	Gnmt	0.30045	0.0879362	0.28463	FALSE
Q60936	Coq8a	-0.227176	0.088024	0.28463	TRUE
Q05915	Gch1	0.383601	0.0887235	0.285934	FALSE
Q9R0Q7	Ptges3	0.455787	0.0888028	0.285934	FALSE
Q8VDJ3	Hdlbp	0.210504	0.0894348	0.287361	FALSE
Q9CZN7	Shmt2	-0.241302	0.089627	0.287372	TRUE
Q91XV3	Basp1	0.8295	0.0905687	0.288242	FALSE
Q60597	Ogdh	0.395477	0.0905915	0.288242	TRUE
P17665	Cox7c	-0.216226	0.0907795	0.288242	TRUE
O55022	Pgrmc1	0.238387	0.0908183	0.288242	FALSE
A2A5R8	Stau1	-0.189825	0.0908445	0.288242	FALSE
Q8BSE0	Rmdn2	-0.197697	0.0916449	0.290177	FALSE
P62264	Rps14	0.184648	0.0934703	0.294732	TRUE
P29699	Ahsg	0.202904	0.0938094	0.29519	FALSE
P28474	Adh5	0.381482	0.0940042	0.295193	FALSE
D3Z1D6	NA	0.303688	0.0947629	0.296486	FALSE
Q9DCM0	Ethe1	0.266951	0.094906	0.296486	TRUE
Q3UIR3	Dtx3l	0.264307	0.095	0.296486	FALSE
P35700	Prdx1	0.239436	0.0953998	0.297023	FALSE
P45878	Fkbp2	0.19458	0.0955623	0.297023	FALSE
B1B0C7	Hspg2	0.191031	0.0958455	0.297297	FALSE
Q9DCJ5	Ndufa8	-0.248793	0.096552	0.298512	TRUE
P08113	Hsp90b1	0.304206	0.0966681	0.298512	FALSE
Q9DCM2	Gstk1	-0.211322	0.0968788	0.298512	TRUE
Q01339	Apoh	0.216629	0.0970213	0.298512	FALSE
Q9CR00	Psmd9	-0.202167	0.0975023	0.299238	FALSE
Q7M6Y3	Picalm	-0.205061	0.0976655	0.299238	FALSE
P35564	Canx	0.353656	0.0978467	0.299238	FALSE
B1ARA5	Rpl26	0.266763	0.0981816	0.299661	FALSE
Q9DBJ3	Baiap2l1	-0.248784	0.0986433	0.300467	FALSE
Q9D819	Ppa1	0.220988	0.0990198	0.301012	FALSE
Q9EQS3	Mycbp	0.253382	0.0992301	0.301051	FALSE
D3Z1G7	Mmab	-0.459972	0.0994685	0.301174	TRUE
F6YTL8	Ylpm1	-0.36911	0.0996762	0.301204	FALSE
O70305	NA	-0.214531	0.100077	0.301817	FALSE
P97855	G3bp1	0.245197	0.100529	0.302579	FALSE
Q9DBC7	Prkar1a	0.327428	0.101564	0.305092	FALSE
P12970	Rpl7a	0.467055	0.102169	0.305783	FALSE
Q62318	Trim28	0.180199	0.102195	0.305783	FALSE
P62774	Mtpn	-0.304805	0.102503	0.306102	FALSE
P99024	Tubb5	0.24791	0.102731	0.306183	FALSE
Q9CRD2	Emc2	0.191019	0.103651	0.307026	TRUE
Q505D7	Opa3	0.374648	0.10367	0.307026	TRUE
Q5XK38	Hmgn2	0.388727	0.103738	0.307026	FALSE
A2AQN4	Acss2	0.255991	0.10382	0.307026	FALSE
Q9CPQ3	Tomm22	-0.252801	0.104141	0.30705	TRUE
D3Z041	Acsl1	-0.210896	0.104235	0.30705	TRUE
Q9CPQ1	Cox6c	-0.515428	0.104433	0.30705	TRUE
E9Q1N8	NA	0.302897	0.104877	0.307761	FALSE
Q9D1R9	Rpl34	0.307378	0.105323	0.308475	TRUE
Q8BH99	Nck1	0.252034	0.105669	0.308884	FALSE
Q60932	Vdac1	-0.25155	0.106084	0.308884	TRUE
F7ANV6	Anxa4	0.307599	0.106174	0.308884	FALSE
Q9Z2X1	Hnrnpf	0.225444	0.10639	0.308884	FALSE
Q78PY7	Snd1	0.193538	0.106593	0.308884	TRUE
O54734	Ddost	0.375587	0.10668	0.308884	FALSE
Q9CQA3	Sdhb	-0.263061	0.106984	0.309178	TRUE
P08226	Apoe	0.312086	0.107346	0.309637	FALSE
D3Z1I3	NA	0.178088	0.107563	0.309675	FALSE
Q80ZP8	Manf	0.253264	0.108787	0.312608	FALSE
Q9QY76	NA	0.172174	0.109195	0.31319	FALSE
P61089	Ube2n	0.180854	0.109739	0.31416	FALSE
Q60972	Rbbp4	0.287703	0.110075	0.314531	FALSE
P61922	Abat	-0.189055	0.110569	0.315348	TRUE
O88587	Comt	0.260134	0.110986	0.31535	TRUE
Q91YI0	Asl	0.227001	0.111184	0.31535	FALSE
P21614	Gc	0.37061	0.11119	0.31535	FALSE
Q99KR3	Lactb2	-0.187225	0.11157	0.31538	TRUE
Q9CR16	Ppid	0.202403	0.111615	0.31538	FALSE
Q8BVQ9	Psmc2	-0.201351	0.112255	0.316601	FALSE
Q91YW3	Dnajc3	0.205533	0.11382	0.32042	FALSE
Q9CW42	2001-03-01	-0.225202	0.114286	0.320688	FALSE
B1AV77	Aldh3a2	-0.184687	0.114336	0.320688	TRUE
Q9DCS2	Mettl26	-0.244454	0.114823	0.321462	FALSE
Q9EQK5	NA	-0.171676	0.115196	0.321916	FALSE
Q148V8	Fam83h	-0.210672	0.115827	0.322213	FALSE
Q60866	Pter	0.222236	0.116144	0.322213	FALSE
Q9JK92	Hspb8	0.184594	0.116363	0.322213	FALSE
Q9CY50	Ssr1	0.333344	0.11661	0.322213	FALSE
Q3UL36	Arglu1	-0.207116	0.116612	0.322213	FALSE
P53395	Dbt	-0.372356	0.116756	0.322213	TRUE
P84091	Ap2m1	0.260469	0.117093	0.322213	FALSE
Q9CQ89	Cuta	0.239833	0.117122	0.322213	FALSE
Q8CDN6	Txnl1	0.297187	0.117232	0.322213	FALSE
P60867	Rps20	0.237549	0.117688	0.322213	FALSE
P70460	Vasp	0.276587	0.117783	0.322213	FALSE
Q99LF4	Rtcb	0.218127	0.117841	0.322213	FALSE
P68372	Tubb4b	0.299464	0.118522	0.323067	FALSE
Q9DCG9	Trmt112	0.168974	0.118578	0.323067	FALSE
E9Q4K7	Kif13b	0.193421	0.11904	0.323746	FALSE
Q8VIJ6	Sfpq	0.327121	0.119946	0.325473	FALSE
Q9EP72	Emc7	-0.196015	0.120102	0.325473	FALSE
P59325	Eif5	0.217443	0.12056	0.326132	FALSE
Q9QUM9	Psma6	0.27035	0.121376	0.327582	FALSE
Q9CYZ6	Rex1bd	-0.180957	0.121526	0.327582	FALSE
Q9DB29	Iah1	-0.185031	0.122356	0.329236	FALSE
Q8BHJ5	Tbl1xr1	-0.22495	0.123047	0.33042	FALSE
G5E8G0	Hnrnpd	0.189034	0.123394	0.33042	FALSE
Q9D9P1	Chchd3	-0.290733	0.123504	0.33042	TRUE
Q9R0A0	Pex14	-0.257984	0.123663	0.33042	FALSE
Q9R1Z7	Pts	-0.193894	0.124417	0.331777	TRUE
Q9DBJ1	Pgam1	0.31476	0.124688	0.331777	FALSE
Q62261	Sptbn1	0.198634	0.124825	0.331777	FALSE
O08705	Slc10a1	-0.190959	0.126368	0.335294	FALSE
Q8R409	Hexim1	-0.234711	0.126853	0.335994	FALSE
Q9CR61	Ndufb7	-0.196756	0.127109	0.336089	TRUE
Q9JLB0	Mpp6	-0.236121	0.128691	0.339093	FALSE
O35744	Chil3	-0.233186	0.130509	0.341031	FALSE
Q61792	Lasp1	0.164761	0.130656	0.341031	FALSE
P17095	Hmga1b	0.172953	0.130675	0.341031	FALSE
Q3UPF5	Zc3hav1	-0.180128	0.13069	0.341031	FALSE
B7FAV1	Flna	0.189168	0.130741	0.341031	FALSE
Q9DBB8	Dhdh	-0.205672	0.131022	0.341031	FALSE
Q8BMJ3	Eif1ax	-0.177268	0.131171	0.341031	FALSE
D3YYE1	Anp32a	0.202714	0.131218	0.341031	FALSE
P61205	Arf3	0.478052	0.203129	0.437733	FALSE
E9QP56	Apoc3	0.214985	0.133884	0.347217	FALSE
P04117	Fabp4	0.575493	0.134054	0.347217	FALSE
Q9WV32	Arpc1b	0.179878	0.134593	0.348023	FALSE
Q8CHR6	Dpyd	-0.233891	0.134907	0.348242	FALSE
Q3UGR5	Hdhd2	0.457192	0.136595	0.351685	FALSE
Q3THE2	Myl12b	0.170886	0.137149	0.351685	FALSE
P05202	Got2	-0.415894	0.137164	0.351685	TRUE
P14733	Lmnb1	0.184166	0.137164	0.351685	FALSE
P68368	Tuba4a	0.22244	0.138186	0.352978	FALSE
Q9DCS9	Ndufb10	-0.159945	0.13831	0.352978	TRUE
Q91VD9	Ndufs1	-0.218894	0.138364	0.352978	TRUE
P01027	C3	0.160869	0.138885	0.353716	FALSE
Q9CWF2	Tubb2b	-0.247111	0.139391	0.354412	FALSE
Q9CXW3	Cacybp	0.165193	0.140737	0.357237	FALSE
P62806	Hist1h4j	0.860079	0.141689	0.359055	FALSE
Q9D6Y9	Gbe1	0.264417	0.142327	0.359848	FALSE
Q8WTY4	Ciapin1	0.18594	0.142474	0.359848	FALSE
P05201	Got1	0.209396	0.142923	0.360383	FALSE
Q9DBT9	Dmgdh	-0.370079	0.143797	0.361987	TRUE
Q9D6Y7	Msra	-0.237475	0.144038	0.361996	TRUE
Q9DB20	Atp5o	-0.349745	0.144791	0.36245	TRUE
Q9JMC3	Dnaja4	-0.32977	0.144793	0.36245	FALSE
E9Q0A7	Oxr1	0.18826	0.144932	0.36245	TRUE
Q9DCS3	Mecr	-0.156336	0.146727	0.365916	TRUE
P51881	Slc25a5	0.193055	0.146867	0.365916	TRUE
P16546	Sptan1	0.228098	0.147039	0.365916	FALSE
Q9ERE7	Mesd	0.214072	0.147915	0.367365	FALSE
Q9D2W5	Gramd3	0.220051	0.171474	0.396604	FALSE
P52196	Tst	-0.343681	0.148104	0.367365	TRUE
P60840	Ensa	-0.243477	0.171744	0.396604	FALSE
Q8CHP8	Pgp	0.196913	0.148809	0.368515	FALSE
P48758	Cbr1	0.27099	0.149211	0.368909	FALSE
F6ZFU0	Eef1d	0.264757	0.150458	0.37139	FALSE
Q6IRU2	Tpm4	0.191162	0.15157	0.373528	FALSE
P28665	Mug1	-0.217607	0.152016	0.373557	FALSE
P07724	Alb	0.524305	0.152072	0.373557	FALSE
Q9QXS1	Plec	0.168075	0.152993	0.375214	FALSE
Q9WUM4	Coro1c	0.153015	0.154066	0.377238	FALSE
Q3TWW8	Srsf6	-0.167302	0.154374	0.377387	FALSE
Q9JKB1	Uchl3	0.222617	0.15506	0.378456	FALSE
Q07797	Lgals3bp	0.201201	0.156393	0.381098	FALSE
E9PUH0	A430005L14Rik	0.178205	0.157057	0.381564	FALSE
Q9D0T1	Snu13	0.184999	0.157358	0.381564	FALSE
P14211	Calr	0.173461	0.157739	0.381564	FALSE
Q9DBA8	Amdhd1	0.22247	0.157793	0.381564	FALSE
Q8VCE3	Dsg2	-0.213675	0.157837	0.381564	FALSE
Q3UQ44	Iqgap2	0.174321	0.158095	0.381582	FALSE
Q3TML0	Pdia6	0.153602	0.158367	0.381635	FALSE
P62855	Rps26	0.213366	0.16047	0.385151	FALSE
H3BL49	Cct8	0.152414	0.160679	0.385151	FALSE
G3UYV4	Yap1	-0.146506	0.160996	0.385151	FALSE
P62889	Rpl30	0.193118	0.161068	0.385151	FALSE
Q9CPW4	Arpc5	0.180137	0.161091	0.385151	FALSE
Q921F4	Hnrnpll	-0.14711	0.161443	0.385388	FALSE
Q9QYG0	Ndrg2	-0.237417	0.162908	0.387718	FALSE
Q9R1P3	Psmb2	-0.228787	0.162928	0.387718	FALSE
P62869	Elob	0.162716	0.163932	0.389015	FALSE
A2A842	Epb41	-0.246525	0.163984	0.389015	FALSE
Q9WVK4	Ehd1	0.221446	0.16472	0.390154	FALSE
Q60864	Stip1	0.182023	0.166126	0.392085	FALSE
Q02819	Nucb1	-0.156974	0.166295	0.392085	FALSE
Q99L88	Sntb1	0.183146	0.166308	0.392085	FALSE
Q61247	Serpinf2	0.175198	0.167015	0.393137	FALSE
P01878	NA	0.317017	0.16727	0.393137	FALSE
P68037	Ube2l3	0.149959	0.167698	0.393534	FALSE
Q99MZ7	Pecr	-0.179263	0.168056	0.393769	FALSE
Q9WV55	Vapa	0.149692	0.16865	0.393806	FALSE
O09159	Man2b1	0.171496	0.168698	0.393806	FALSE
D3YYF6	NA	-0.212338	0.168848	0.393806	FALSE
P18528	NA	-0.872694	0.170032	0.395594	FALSE
Q9CQI3	Gmfb	0.187687	0.170134	0.395594	FALSE
Q9JLT4	NA	-0.318556	0.171317	0.396604	FALSE
Q8BI84	NA	-0.148315	0.171377	0.396604	FALSE
Q8VDM4	Psmd2	0.218749	0.172011	0.396604	FALSE
Q9Z204	Hnrnpc	0.19036	0.172131	0.396604	FALSE
Q9ERG0	Lima1	0.195564	0.173821	0.399893	FALSE
P17156	Hspa2	-0.206122	0.174461	0.40031	FALSE
G3X8T2	Zc3h18	-0.170735	0.174704	0.40031	FALSE
Q99JY0	Hadhb	-0.184533	0.174791	0.40031	TRUE
G3UXL2	Prps1l3	-0.222904	0.176989	0.404735	FALSE
E9Q9M5	Usp19	0.157288	0.17787	0.405848	FALSE
Q62426	Cstb	0.147817	0.178252	0.405848	FALSE
Q9D0M1	NA	-0.219814	0.178935	0.405848	FALSE
O88492	Plin4	-0.214048	0.179028	0.405848	FALSE
E9Q705	Bola3	-0.159804	0.179204	0.405848	FALSE
Q99KI0	Aco2	-0.161346	0.179272	0.405848	TRUE
P35235	Ptpn11	-0.153261	0.17934	0.405848	FALSE
P09103	P4hb	-0.23027	0.179717	0.406097	TRUE
E9PY03	Tstd1	0.28246	0.180784	0.407902	FALSE
O35593	Psmd14	-0.204175	0.181089	0.407986	FALSE
P26339	Chga	1.1009	0.210649	0.44929	FALSE
E9QMC1	Cgn	-0.171802	0.181927	0.408382	FALSE
Q8BTY1	Kyat1	0.393519	0.182083	0.408382	FALSE
P17183	Eno2	-0.303552	0.182142	0.408382	FALSE
O35129	Phb2	-0.352468	0.182377	0.408382	TRUE
Q3B7Z2	Osbp	0.165285	0.182859	0.408382	FALSE
P01837	NA	-0.184639	0.182874	0.408382	FALSE
Q9CRD0	Ociad1	-0.159531	0.183456	0.408555	TRUE
O35174	Kcns2	0.187814	0.183759	0.408555	FALSE
P02089	NA	-0.410493	0.183765	0.408555	FALSE
P11591	Mup5	-0.42463	0.184024	0.408555	FALSE
Q06890	Clu	0.175161	0.184609	0.409164	FALSE
P11404	Fabp3	0.331875	0.184836	0.409164	FALSE
E9QAT4	Sec16a	-0.165348	0.185155	0.409275	FALSE
Q11136	Pepd	-0.162976	0.190551	0.420594	FALSE
Q922D8	Mthfd1	0.216151	0.190995	0.420962	TRUE
Q8BG32	Psmd11	-0.164754	0.192663	0.423547	FALSE
Q99LX0	Park7	0.265277	0.192724	0.423547	TRUE
P22599	Serpina1b	-0.209472	0.194083	0.424729	FALSE
Q9DBC0	Selenoo	-0.181523	0.194094	0.424729	TRUE
Q91Z98	Chil4	1.09862	0.194098	0.424729	FALSE
Q8CBM2	Asph	0.19394	0.197637	0.431853	FALSE
Q6ZWX6	Eif2s1	-0.216839	0.198666	0.433478	FALSE
G3XA10	Hnrnpu	0.23579	0.199135	0.43388	FALSE
Q62418	Dbnl	0.138307	0.199471	0.433993	FALSE
Q9JHW2	Nit2	0.150008	0.201498	0.437079	TRUE
Q9JLC3	Msrb1	0.17617	0.201907	0.437079	FALSE
Q9D820	Prorsd1	-0.138241	0.20203	0.437079	FALSE
Q9ERU9	Ranbp2	-0.146456	0.202038	0.437079	FALSE
Q9CQQ7	Atp5f1	0.208441	0.202903	0.437733	TRUE
Q91V77	S100a1	0.177291	0.203203	0.437733	FALSE
Q62087	Pon3	0.19212	0.204884	0.440733	FALSE
Q3U3J1	Bckdha	-0.180269	0.206792	0.443986	TRUE
Q8BMS1	Hadha	-0.167479	0.20698	0.443986	TRUE
Q922H4	Gmppa	-0.352868	0.357847	0.598902	FALSE
P34914	Ephx2	0.209807	0.208761	0.447111	TRUE
Q91Y97	Aldob	0.194853	0.209024	0.447111	FALSE
Q7M739	Tpr	0.129221	0.210027	0.448628	FALSE
O35639	Anxa3	0.148072	0.211149	0.44929	FALSE
P61759	Vbp1	0.157917	0.211222	0.44929	FALSE
Q8BJF9	Chmp2b	-0.139745	0.212806	0.452028	FALSE
E9PYD5	Tcea1	0.152221	0.213481	0.452829	FALSE
Q80VJ2	Sra1	-0.233252	0.214161	0.45364	FALSE
Q9CZ30	Ola1	0.2003	0.215187	0.45518	FALSE
A2BE93	Set	0.147272	0.215503	0.455217	FALSE
P57759	Erp29	0.131955	0.215827	0.45527	FALSE
O35465	Fkbp8	-0.12477	0.216362	0.455768	TRUE
A1BN54	Actn1	0.211434	0.216787	0.45603	FALSE
Q62093	Srsf2	0.247894	0.217619	0.45715	FALSE
Q9D735	Trir	-0.198339	0.341119	0.584392	FALSE
Q3UHX2	Pdap1	-0.15232	0.2183	0.457885	FALSE
E9QNL5	Sult1a1	0.181663	0.218812	0.457885	FALSE
Q9CPN9	2210010C04Rik	-0.174888	0.218871	0.457885	FALSE
P62962	Pfn1	0.165287	0.220706	0.461091	FALSE
Q8VCT4	Ces1d	0.210709	0.221505	0.461292	FALSE
E9PUD1	Spag9	0.189561	0.221576	0.461292	FALSE
P29788	Vtn	-0.182603	0.221711	0.461292	FALSE
Q8VDD5	Myh9	-0.181028	0.222905	0.463145	FALSE
O09111	Ndufb11	-0.180051	0.223523	0.463796	TRUE
P08032	Spta1	-0.208494	0.260806	0.505996	FALSE
P62311	Lsm3	-0.140835	0.224694	0.464918	FALSE
D3YW97	Ufm1	0.134076	0.224746	0.464918	FALSE
P47753	NA	0.186152	0.22498	0.464918	FALSE
Q6P069	Sri	-0.171822	0.226097	0.466592	FALSE
Q59J78	Ndufaf2	-0.161386	0.226512	0.466816	TRUE
Q9CX34	Sugt1	0.177902	0.228963	0.471231	FALSE
Q00623	Apoa1	0.28306	0.229977	0.472679	FALSE
B1ARW4	Ndufs5	-0.218346	0.231211	0.474575	TRUE
E9Q852	Afdn	-0.131784	0.233197	0.478006	FALSE
F8VPM7	Erc1	-0.127909	0.23457	0.480176	FALSE
P19157	Gstp1	0.189463	0.235018	0.480409	FALSE
P62852	Rps25	0.217409	0.235315	0.480409	FALSE
P80313	Cct7	0.214042	0.235934	0.480669	TRUE
Q3TFP0	Srsf10	-0.13072	0.236074	0.480669	FALSE
O88685	Psmc3	0.120929	0.236615	0.481128	FALSE
Q8BK48	Ces2e	-0.136911	0.236961	0.48119	FALSE
Q8CGC7	Eprs	0.174209	0.238483	0.482841	FALSE
Q5XJY5	Arcn1	0.26126	0.238887	0.482841	FALSE
E9Q8F0	Rbm39	0.136644	0.238914	0.482841	FALSE
P16332	Mut	-0.178338	0.239043	0.482841	TRUE
Q91W18	Tdrd3	-0.206178	0.241373	0.486901	FALSE
A2AIT6	Ttpa	-0.303393	0.243149	0.489836	FALSE
Q9ERS2	Ndufa13	-0.282443	0.243905	0.49025	TRUE
Q5FW60	Mup20	-0.12732	0.244295	0.49025	FALSE
P11276	Fn1	0.150723	0.24432	0.49025	FALSE
Q8C1B7	Septin-11	0.15207	0.244988	0.490943	FALSE
D3Z316	1700021F05Rik	0.156634	0.247015	0.494243	TRUE
Q61696	Hspa1a	-0.158248	0.247579	0.494243	FALSE
Q3TLH4	Prrc2c	0.13563	0.247608	0.494243	FALSE
Q9R0H0	Acox1	-0.169342	0.248087	0.49455	TRUE
P62196	Psmc5	0.154479	0.248741	0.494576	FALSE
P68040	Rack1	0.166568	0.248936	0.494576	FALSE
Q8CGF7	Tcerg1	0.125079	0.249074	0.494576	FALSE
A2A4P3	NA	0.14732	0.249534	0.494843	FALSE
Q9D6U8	Fam162a	-0.207529	0.25048	0.496074	TRUE
Q3UZG4	Aimp1	-0.139415	0.251026	0.496509	FALSE
D3Z2H9	NA	0.222339	0.251731	0.497259	FALSE
Q9JM62	Reep6	-0.169301	0.252068	0.49728	FALSE
Q99JZ4	Sar1a	0.521127	0.254328	0.501089	FALSE
J3QK72	NA	0.125165	0.2555	0.502618	FALSE
E9Q1G8	Septin-7	0.145156	0.255764	0.502618	FALSE
G3UW34	NA	0.187076	0.257095	0.50446	FALSE
Q91Z96	Bmp2k	-0.201554	0.257364	0.50446	FALSE
Q7TQG1	Plekha6	-0.160006	0.258848	0.50566	FALSE
P47738	Aldh2	-0.235026	0.258849	0.50566	TRUE
Q8BMP6	NA	-0.136997	0.259211	0.50566	FALSE
O08601	Mttp	-0.21637	0.259304	0.50566	FALSE
Q62422	Ostf1	-0.160088	0.260107	0.505995	FALSE
Q69ZK7	Fam214a	0.181748	0.260448	0.505995	FALSE
Q9CPQ8	Atp5l	-0.284504	0.260473	0.505995	TRUE
E9Q5L2	Itih4	-0.143498	0.261398	0.5065	FALSE
Q9WUR9	Ak4	-0.225855	0.262163	0.507337	TRUE
Q9JHU2	NA	-0.170512	0.262539	0.50742	FALSE
F8WJK8	St13	0.125019	0.263742	0.5091	FALSE
P62715	Ppp2cb	0.13979	0.26507	0.509344	FALSE
Q9CQ75	Ndufa2	-0.212192	0.265864	0.509344	TRUE
O09131	Gsto1	0.201246	0.265904	0.509344	TRUE
Q7TMM9	Tubb2a	0.261398	0.266406	0.509344	FALSE
G3X9U9	Fis1	-0.160203	0.266627	0.509344	TRUE
F6S4K9	Epb41	-0.12737	0.266735	0.509344	FALSE
Q61233	Lcp1	0.166209	0.266963	0.509344	FALSE
P56382	Atp5e	-0.168467	0.267011	0.509344	TRUE
O35326	Srsf5	-0.137171	0.267122	0.509344	FALSE
Q9CRB2	Nhp2	0.118596	0.267214	0.509344	FALSE
Q8R4H2	Arhgef12	0.176809	0.267632	0.509505	FALSE
G3UW42	NA	-0.134346	0.269626	0.512659	FALSE
Q4VAA2	Cdv3	-0.165698	0.271499	0.514951	FALSE
O08600	Endog	-0.165254	0.271683	0.514951	TRUE
O54724	Cavin1	0.265574	0.272021	0.514951	FALSE
Q99L45	Eif2s2	0.157079	0.272514	0.514951	FALSE
P50544	Acadvl	-0.220077	0.272522	0.514951	TRUE
Q922J3	Clip1	-0.141655	0.484267	0.70553	FALSE
P55302	Lrpap1	0.146406	0.273918	0.516949	FALSE
H3BLI9	Tsc22d1	-0.141145	0.275678	0.519626	FALSE
Q6A068	Cdc5l	-0.127074	0.276792	0.52108	FALSE
Q6ZWZ6	NA	0.184173	0.27953	0.525585	FALSE
G3UZK4	NA	0.16311	0.280014	0.525598	FALSE
Q9D8B3	Chmp4b	-0.125521	0.280568	0.525598	FALSE
D3YWB5	Gimap4	0.176515	0.280887	0.525598	FALSE
Q64467	NA	-0.231619	0.280917	0.525598	FALSE
Q61133	Gstt2	-0.191048	0.282011	0.526394	FALSE
Q9JII5	Dazap1	-0.149769	0.283132	0.526394	FALSE
Q6A0A9	Fam120a	-0.119992	0.283462	0.526394	FALSE
Q9Z1P6	Ndufa7	-0.134559	0.283623	0.526394	TRUE
F8WJG3	Tra2b	0.130983	0.283871	0.526394	FALSE
A2AKN8	Mup8	-0.34245	0.283913	0.526394	FALSE
E0CXN5	Gpd1	-0.241639	0.283981	0.526394	FALSE
Q9D826	Pipox	-0.303532	0.284108	0.526394	FALSE
P84244	H3f3b	0.608405	0.285108	0.527606	FALSE
Q9WVB0	Rbpms	-0.149326	0.287922	0.531821	FALSE
O08795	Prkcsh	0.125153	0.288084	0.531821	FALSE
Q8QZY9	Sf3b4	-0.1584	0.288876	0.532547	FALSE
P53994	Rab2a	0.13671	0.289177	0.532547	FALSE
P29341	Pabpc1	0.122256	0.290452	0.53425	FALSE
Q9WVA4	Tagln2	0.125218	0.291233	0.535039	FALSE
P50518	Atp6v1e1	0.193543	0.291659	0.535176	FALSE
P49182	Serpind1	0.154386	0.29208	0.535304	FALSE
O08677	Kng1	0.116685	0.292806	0.53599	FALSE
Q9QZ23	Nfu1	-0.146365	0.29373	0.537036	TRUE
Q3UTJ2	Sorbs2	0.117131	0.294524	0.537179	FALSE
Q8JZL3	Thtpa	0.107889	0.294764	0.537179	FALSE
Q9Z2Y8	Plpbp	0.131319	0.294866	0.537179	TRUE
Q6ZWQ9	Myl12a	-0.131004	0.297633	0.541571	FALSE
P47941	Crkl	-0.105633	0.298634	0.542594	FALSE
Q9D8X2	Ccdc124	-0.157528	0.298907	0.542594	FALSE
Q8K169	Ugt2b5	-0.171288	0.299327	0.542709	FALSE
Q922Y1	Ubxn1	-0.113603	0.300011	0.543302	FALSE
Q921H8	Acaa1a	-0.160441	0.300912	0.544286	TRUE
O35226	Psmd4	-0.105968	0.301801	0.545247	FALSE
A2ATT5	Nudt5	0.116547	0.302437	0.545748	TRUE
P06745	Gpi1	0.145296	0.304362	0.548572	TRUE
P29416	Hexa	0.158387	0.305215	0.549458	FALSE
P62908	Rps3	0.150962	0.305795	0.549853	FALSE
Q91WT9	Cbs	-0.167493	0.306255	0.550031	FALSE
Q9D154	Serpinb1a	-0.257644	0.308054	0.55261	FALSE
Q9QZS3	Numb	-0.113693	0.309419	0.554405	FALSE
Q9WU84	Ccs	0.127186	0.311307	0.557133	FALSE
P60334	Cdo1	0.12542	0.312196	0.558069	FALSE
Q8C196	Cps1	-0.139459	0.313436	0.559628	TRUE
O08715	Akap1	-0.120508	0.314456	0.560793	TRUE
Q8BH00	Aldh8a1	-0.200391	0.316145	0.563145	FALSE
P70372	Elavl1	0.108373	0.316888	0.563808	FALSE
O89053	Coro1a	0.138286	0.524976	0.736223	FALSE
P97371	Psme1	0.124794	0.318913	0.56675	FALSE
Q9Z2U1	Psma5	-0.151223	0.319319	0.566811	FALSE
Q505F5	Lrrc47	0.163246	0.320737	0.567587	FALSE
P70122	Sbds	0.109544	0.320955	0.567587	FALSE
P63017	Hspa8	0.111925	0.321004	0.567587	FALSE
A3KMP2	Ttc38	-0.114996	0.321248	0.567587	FALSE
Q9QXE0	Hacl1	0.243768	0.321851	0.567705	FALSE
P21981	Tgm2	0.152563	0.322746	0.567705	FALSE
P17742	Ppia	0.147808	0.322847	0.567705	FALSE
Q62048	Pea15a	0.119721	0.323033	0.567705	FALSE
P54775	Psmc4	0.0990718	0.323178	0.567705	FALSE
P13745	Gsta1	-0.199093	0.324378	0.569008	FALSE
P26883	Fkbp1a	0.111624	0.324667	0.569008	FALSE
Q6P9R2	Oxsr1	0.116046	0.325759	0.570162	FALSE
Q3UM45	Ppp1r7	0.10959	0.326278	0.570162	FALSE
P16331	Pah	0.190626	0.326449	0.570162	FALSE
P20918	Plg	-0.148144	0.328382	0.572882	FALSE
Q9Z2Q5	Mrpl40	-0.0963235	0.329759	0.574487	TRUE
Q9CQ91	Ndufa3	-0.113556	0.330206	0.574487	TRUE
Q6P8I4	Pcnp	-0.126673	0.330472	0.574487	FALSE
Q00519	Xdh	-0.33193	0.330811	0.574487	FALSE
P48036	Anxa5	0.326724	0.331465	0.574968	FALSE
Q8K4Z5	Sf3a1	0.128024	0.332476	0.576065	FALSE
O35452	Tnxb	0.115074	0.3333	0.576835	FALSE
Q569Z6	Thrap3	-0.110255	0.334521	0.578292	FALSE
Q8BHN3	Ganab	0.143225	0.335471	0.578783	FALSE
P61022	Chp1	0.0954295	0.335565	0.578783	FALSE
Q9D281	Fam114a1	0.147913	0.336211	0.579242	FALSE
P97364	Sephs2	0.161491	0.337273	0.579784	FALSE
Q8BQ46	Taf15	-0.162403	0.337288	0.579784	FALSE
Q921I1	Trf	0.308657	0.339615	0.583127	FALSE
Q60631	Grb2	0.104268	0.340878	0.584392	FALSE
Q8BJ64	Chdh	-0.139452	0.342003	0.585248	TRUE
P01671	NA	-0.129015	0.343388	0.586958	FALSE
P13634	Car1	-0.31128	0.344884	0.588779	FALSE
G5E8J2	Ank1	-0.1024	0.345613	0.588779	FALSE
P62827	Ran	0.104855	0.346096	0.588779	FALSE
E9Q9E1	Eif4g1	-0.128799	0.346158	0.588779	FALSE
P17563	Selenbp1	-0.119238	0.346386	0.588779	FALSE
Q80X81	Acat3	0.129949	0.34723	0.589556	FALSE
E9Q0X5	Anp32e	-0.157755	0.348564	0.590681	FALSE
G3X925	Pklr	0.126397	0.348997	0.590681	TRUE
O55234	Psmb5	-0.148097	0.349056	0.590681	FALSE
Q9WV68	Decr2	0.106517	0.351303	0.593211	FALSE
Q8C788	Snx18	-0.188442	0.351331	0.593211	FALSE
Q99JF5	Mvd	0.171357	0.352175	0.59337	FALSE
Q9R1P4	Psma1	0.206822	0.352204	0.59337	FALSE
Q9JK53	Prelp	-0.171443	0.353363	0.5945	FALSE
Q9CQM5	Txndc17	0.178013	0.353655	0.5945	FALSE
P52430	Pon1	0.119907	0.355375	0.59627	FALSE
B2FDF6	Snap47	0.156674	0.355491	0.59627	FALSE
G3UYV7	Rps28	-0.119662	0.356019	0.596498	FALSE
Q9CQJ8	Ndufb9	-0.0893081	0.684244	0.843126	TRUE
Q9CWZ7	Napg	-0.0955825	0.358686	0.599345	FALSE
Q8VC28	Akr1c13	0.145606	0.358899	0.599345	FALSE
P57784	Snrpa1	0.108491	0.361304	0.6027	FALSE
Q5SV54	Pard3b	-0.134912	0.428248	0.6679	FALSE
Q80T06	Eef1d	-0.120207	0.365342	0.60877	FALSE
Q9DD18	Dtd1	-0.119446	0.366379	0.609831	FALSE
Q9DAK9	Phpt1	-0.144555	0.366998	0.610194	FALSE
E9PUQ5	Golga2	-0.0992895	0.368246	0.611229	FALSE
E9Q0U7	Hsph1	0.109565	0.368423	0.611229	FALSE
Q9D824	Fip1l1	-0.122274	0.369151	0.61177	FALSE
Q91XL1	Lrg1	-0.134573	0.370468	0.613285	FALSE
Q9JHJ0	Tmod3	0.115704	0.371657	0.614586	FALSE
P61979	Hnrnpk	0.120794	0.372481	0.61528	FALSE
Q91W50	Csde1	0.114521	0.374254	0.617539	FALSE
Q5XG73	Acbd5	-0.0928473	0.374699	0.617604	FALSE
Q3U367	Aldh9a1	0.15359	0.376838	0.620459	TRUE
P50247	Ahcy	0.17734	0.378054	0.621762	FALSE
Q80SY4	Mib1	0.236234	0.378446	0.621762	FALSE
Q9D0E1	Hnrnpm	0.111285	0.379615	0.622283	FALSE
Q9WUK2	Eif4h	-0.0975856	0.379828	0.622283	FALSE
Q9ET26	Rnf114	0.168604	0.379989	0.622283	FALSE
Q9DCT8	Crip2	-0.144414	0.381311	0.623777	FALSE
P17751	Tpi1	0.168601	0.382495	0.625043	TRUE
A2AS42	Cntrl	-0.100997	0.383971	0.626782	FALSE
Q60692	Psmb6	0.110878	0.384886	0.627603	FALSE
Q9JJU8	Sh3bgrl	0.0922036	0.38617	0.628991	FALSE
Q99MR6	Srrt	0.106867	0.387055	0.628991	FALSE
F6TQW2	NA	-0.1908	0.387186	0.628991	FALSE
Q9CWJ9	Atic	0.113882	0.38771	0.628991	TRUE
P42208	Septin-2	0.0988665	0.387802	0.628991	FALSE
Q8K2Q9	Shtn1	-0.100951	0.389699	0.63083	FALSE
Q5SUH7	Clint1	0.147962	0.390078	0.63083	FALSE
P01867	NA	-0.250125	0.390178	0.63083	FALSE
P12265	Gusb	0.196124	0.391286	0.63195	FALSE
Q8K183	Pdxk	0.168029	0.392243	0.632824	FALSE
P01898	H2-Q10	0.11313	0.393176	0.633659	FALSE
Q9Z2U0	Psma7	-0.211806	0.395743	0.637122	FALSE
Q3V3K3	Taok3	0.114917	0.397302	0.638955	FALSE
P70195	Psmb7	-0.144704	0.39922	0.64106	FALSE
O08997	Atox1	-0.0920167	0.399453	0.64106	FALSE
O35215	Ddt	-0.113968	0.401374	0.643467	FALSE
P27546	Map4	0.094096	0.402208	0.644125	FALSE
Q9CX86	Hnrnpa0	0.0949221	0.402873	0.644512	FALSE
B1AZ46	Baiap2	-0.0959176	0.403657	0.644671	FALSE
Q9DCJ7	Aurkaip1	-0.103804	0.403951	0.644671	TRUE
Q60902	Eps15l1	-0.0947613	0.404242	0.644671	FALSE
H3BKL6	Mia2	-0.15102	0.407179	0.647971	FALSE
P63276	Rps17	0.15315	0.40743	0.647971	FALSE
Q3UEL5	Uroc1	0.222436	0.407587	0.647971	FALSE
Q3TPJ8	Dync1i2	-0.18152	0.409349	0.649953	FALSE
Q61838	Pzp	-0.144648	0.410019	0.649953	FALSE
Q99KV1	Dnajb11	0.142412	0.410115	0.649953	FALSE
O35900	Lsm2	-0.116329	0.41138	0.650815	FALSE
Q2TPA8	Hsdl2	-0.212335	0.411513	0.650815	TRUE
Q9JI75	Nqo2	0.130303	0.413163	0.652485	FALSE
Q61129	Cfi	-0.186117	0.413426	0.652485	FALSE
D3Z7X7	Tpd52	-0.0884742	0.413876	0.652519	FALSE
Q64514	Tpp2	-0.104273	0.418133	0.658549	FALSE
Q9QUR7	Pin1	-0.11417	0.419989	0.660493	FALSE
F8VQC7	Ktn1	-0.0922997	0.420235	0.660493	FALSE
Q99K48	Nono	0.0953159	0.423641	0.66482	FALSE
P61982	Ywhag	0.125152	0.423861	0.66482	FALSE
Q60749	Khdrbs1	-0.100023	0.425414	0.66657	FALSE
Q91ZJ5	Ugp2	0.100376	0.42654	0.667647	FALSE
P47757	Capzb	0.102092	0.427535	0.6679	FALSE
Q99LB2	Dhrs4	-0.131265	0.427785	0.6679	TRUE
H9KV15	Son	-0.101245	0.428456	0.6679	FALSE
G3UZI2	Syncrip	0.0847288	0.429068	0.668171	FALSE
E9PVB3	Ccdc175	-0.193897	0.429745	0.66854	FALSE
F6TFN2	Lmo7	0.106325	0.431388	0.670413	FALSE
Q66JS6	Eif3j2	0.100873	0.432805	0.671928	FALSE
Q60865	Caprin1	-0.0832032	0.433667	0.672582	FALSE
Q9CY58	Serbp1	-0.108266	0.434447	0.673105	FALSE
P99029	Prdx5	-0.134528	0.436408	0.675016	TRUE
H7BX95	Srsf1	0.089581	0.436566	0.675016	FALSE
Q8BWS5	Gprin3	0.104428	0.438382	0.677136	FALSE
P47791	Gsr	-0.232508	0.439476	0.678138	TRUE
Q3TXN1	Ptgr2	0.092485	0.440409	0.678323	FALSE
Q9DC53	Cpne8	0.133778	0.440635	0.678323	FALSE
P57780	Actn4	0.155024	0.440932	0.678323	FALSE
P0C027	Nudt10	0.096764	0.442731	0.67988	FALSE
Q8JZX4	Rbm17	-0.0799497	0.442837	0.67988	FALSE
Q9QZ88	Vps29	0.0827348	0.443288	0.679887	FALSE
G3X9Q6	Larp4	-0.085558	0.44376	0.679926	FALSE
J3QP56	Lypla1	0.145468	0.444364	0.680044	TRUE
Q91XU0	Wrnip1	0.159585	0.445056	0.680044	FALSE
Q99JB8	Pacsin3	0.079405	0.445385	0.680044	FALSE
Q9R182	Angptl3	0.0880668	0.445642	0.680044	FALSE
Q8BHA3	Dtd2	0.0968951	0.44607	0.680044	FALSE
Q99M87	Dnaja3	-0.0943464	0.447276	0.680947	TRUE
Q9Z1Z0	Uso1	0.0913595	0.447792	0.680947	FALSE
Q3U0V1	Khsrp	0.0775058	0.448003	0.680947	FALSE
Q9ESB3	NA	0.135042	0.448554	0.681105	FALSE
J3QJZ3	NA	0.117965	0.449398	0.681706	FALSE
Q9CT10	Ranbp3	-0.0941405	0.451203	0.683403	FALSE
Q9CQZ6	Ndufb3	-0.159035	0.451414	0.683403	TRUE
P29387	Gnb4	0.139625	0.452176	0.683876	FALSE
Q9QYJ0	Dnaja2	0.0795211	0.453422	0.684677	FALSE
Q3UJU9	Rmdn3	-0.100885	0.453604	0.684677	TRUE
Q9EQF5	Dpys	0.123388	0.454451	0.685146	FALSE
Q9D8T2	Gsdmd	0.120444	0.454815	0.685146	FALSE
Q9D1E6	Tbcb	0.0883808	0.459116	0.689256	FALSE
Q8BFR4	Gns	0.0726009	0.459865	0.689256	FALSE
G3UYF9	Pfdn6	0.0835046	0.459975	0.689256	FALSE
D3YVP5	Gstm7	0.089592	0.459999	0.689256	FALSE
Q91YS7	Map2k2	-0.0839642	0.460249	0.689256	FALSE
Q80Y55	Bsdc1	-0.128555	0.460631	0.689256	FALSE
Q9Z0J0	Npc2	0.104047	0.460711	0.689256	FALSE
P99027	Rplp2	-0.0957698	0.46266	0.691493	FALSE
Q9JMH6	Txnrd1	0.136799	0.463383	0.691894	TRUE
Q9WTX5	Skp1a	0.0887547	0.463894	0.691979	FALSE
P62862	NA	-0.284708	0.46439	0.692003	FALSE
P47955	Rplp1	0.199984	0.464819	0.692003	FALSE
P62911	Rpl32	0.166716	0.465547	0.69241	FALSE
Q9DCG6	Pbld1	0.0914249	0.466839	0.693654	FALSE
Q3UPL0	Sec31a	0.0835223	0.467984	0.69395	FALSE
Q91WU5	As3mt	-0.113017	0.468038	0.69395	TRUE
Q8BHL8	Psmf1	-0.0702756	0.671403	0.837488	FALSE
Q8VCC2	Ces1g	-0.0775155	0.468458	0.69395	FALSE
Q6ZWZ2	Ube2r2	-0.0759827	0.468985	0.69395	FALSE
Q8K1M3	Prkar2a	-0.110668	0.469316	0.69395	FALSE
Q9Z1Z2	Strap	0.071157	0.470229	0.694119	FALSE
E0CYV0	Pcmt1	-0.0969787	0.470582	0.694119	FALSE
Q3TN85	Rad23a	-0.172885	0.470798	0.694119	FALSE
Q9CQX2	Cyb5b	0.0999884	0.474341	0.698667	TRUE
F6ZGI7	Mocs2	-0.0761379	0.475036	0.699014	FALSE
O35459	Ech1	0.108102	0.476886	0.701059	TRUE
P58871	Tnks1bp1	0.0719445	0.478244	0.701617	FALSE
G3UX48	Prrc2a	-0.0776962	0.478304	0.701617	FALSE
P10126	Eef1a1	0.0934566	0.478648	0.701617	FALSE
Q9R257	NA	0.0857646	0.479783	0.702605	FALSE
Q7TNV0	Dek	0.0750443	0.480453	0.702911	FALSE
Q9D0B5	Tstd3	0.0711457	0.481619	0.70394	TRUE
Q8VCW8	Acsf2	-0.0934377	0.482536	0.70408	TRUE
Q9R1Z8	Sorbs3	0.0923999	0.482639	0.70408	FALSE
O08915	Aip	-0.0687498	0.48456	0.70553	FALSE
Q8JZR0	Acsl5	-0.0999463	0.48529	0.705918	FALSE
Q9JLV1	Bag3	-0.0792514	0.48664	0.706783	FALSE
P10639	Txn1	0.100705	0.486813	0.706783	FALSE
Q5SUT0	Ewsr1	-0.0810631	0.488622	0.708735	FALSE
Q9JM96	Cdc42ep4	-0.119341	0.592237	0.786626	FALSE
Q9D5V6	Syap1	-0.0913743	0.489379	0.709157	FALSE
Q9CZU6	Cs	-0.0804443	0.490753	0.709947	TRUE
E9PUX4	NA	0.0916979	0.491013	0.709947	FALSE
Q64511	Top2b	-0.09821	0.491556	0.709947	FALSE
H7BWY4	Dlg1	0.076012	0.491788	0.709947	FALSE
P07310	Ckm	0.148878	0.492499	0.710299	FALSE
P22907	Hmbs	-0.12359	0.493144	0.710556	TRUE
P63101	Ywhaz	0.108848	0.494637	0.712005	FALSE
Q9JHL1	NA	0.0797715	0.495244	0.712005	FALSE
Q78ZA7	Nap1l4	0.0723319	0.495791	0.712005	FALSE
Q8BWY3	Etf1	-0.0895452	0.496019	0.712005	FALSE
A2ADZ4	Txlna	-0.120315	0.496636	0.71222	FALSE
K3W4S6	Gyg	-0.0765383	0.498937	0.714846	FALSE
Q8CES0	Naa30	0.0925605	0.499629	0.715165	FALSE
Q8R1G2	Cmbl	-0.108007	0.501103	0.716601	FALSE
Q62376	Snrnp70	-0.0728562	0.50159	0.716624	FALSE
Q9CQK7	Rwdd1	-0.0745246	0.502484	0.717229	FALSE
Q9CPU0	Glo1	-0.0913038	0.505201	0.720431	FALSE
D3Z6I8	Tpm3	0.0890091	0.505922	0.720786	FALSE
E9Q197	Glod4	-0.0798576	0.506731	0.721263	TRUE
P23953	Ces1c	0.0750094	0.50978	0.724925	FALSE
Q9DAW9	Cnn3	0.0808834	0.511393	0.726073	FALSE
Q9DCY0	Keg1	-0.0727761	0.51154	0.726073	FALSE
Q8VCQ3	Nrbf2	0.153419	0.514746	0.729931	FALSE
P39447	Tjp1	0.0710988	0.515229	0.729931	FALSE
Q6P0X1	Pfdn4	-0.102595	0.515697	0.729931	FALSE
P43274	Hist1h1e	0.104113	0.518101	0.731906	FALSE
Q8CDG3	NA	-0.0467432	0.784179	0.896625	FALSE
Q0VGB7	NA	-0.0790832	0.518853	0.731906	FALSE
P29595	Nedd8	-0.0684322	0.518994	0.731906	FALSE
Q9CQQ8	Lsm7	-0.0689431	0.519014	0.731906	FALSE
Q9WU78	Pdcd6ip	0.0899539	0.520181	0.732258	FALSE
Q8BRF7	Scfd1	0.0895277	0.520225	0.732258	FALSE
P35979	Rpl12	0.137569	0.52364	0.736223	FALSE
Q99MZ6	Myo7b	0.0968747	0.642167	0.821866	FALSE
O70251	Eef1b2	-0.0770954	0.524552	0.736223	FALSE
P52760	Rida	-0.085063	0.524738	0.736223	TRUE
Q6GT24	Prdx6	0.0659293	0.527821	0.739532	TRUE
Q922E4	Pcyt2	-0.100037	0.530476	0.741597	FALSE
Q8BL97	Srsf7	0.0754212	0.530604	0.741597	FALSE
P70670	Naca	-0.0708842	0.530903	0.741597	FALSE
Q9D7E4	2310011J03Rik	-0.0685224	0.531435	0.741597	FALSE
Q9WUL7	Arl3	-0.095321	0.531729	0.741597	FALSE
A2ANB7	Ninl	0.0795204	0.535038	0.745528	FALSE
K3W4Q8	Bsg	0.0671668	0.536242	0.746137	FALSE
P06909	Cfh	0.140988	0.536656	0.746137	FALSE
Q8C181	Mbnl2	0.0791423	0.536944	0.746137	FALSE
Q8C165	Pm20d1	-0.102253	0.538684	0.747872	FALSE
P24549	Aldh1a1	-0.165074	0.54054	0.749328	FALSE
Q99K41	Emilin1	0.0785655	0.540717	0.749328	FALSE
G3X8T9	Serpina3n	0.0773458	0.542066	0.750515	FALSE
Q9CZS1	Aldh1b1	-0.0857189	0.543395	0.75117	TRUE
P30416	Fkbp4	0.0638731	0.543526	0.75117	FALSE
G3X982	Aox3	-0.205707	0.544186	0.751401	FALSE
Q9CQU0	Txndc12	0.0677355	0.544993	0.751651	TRUE
Q9R0P9	Uchl1	0.145889	0.545865	0.751651	FALSE
Q99KJ8	Dctn2	0.0616678	0.546339	0.751651	FALSE
Q6P8N8	Clpx	0.0639263	0.546341	0.751651	TRUE
Q8R146	Apeh	0.106198	0.54733	0.751841	FALSE
Q9CR95	Necap1	0.0698566	0.547699	0.751841	FALSE
Q9JIL4	NA	0.0825172	0.54796	0.751841	FALSE
G3XA20	Grip2	-0.0203865	0.88539	0.947042	FALSE
P26350	Ptma	-0.0740309	0.549323	0.753033	FALSE
P62960	Ybx1	-0.072966	0.551948	0.75595	FALSE
Q9R1P0	Psma4	-0.153477	0.553662	0.756514	FALSE
Q9CQX8	Mrps36	-0.066913	0.553985	0.756514	TRUE
D3YWR7	Qdpr	-0.131592	0.554815	0.756514	TRUE
Q3UD01	Atxn7l3b	-0.0667422	0.55535	0.756514	FALSE
D6RFT9	Zfand5	0.0708044	0.555524	0.756514	FALSE
D3YWK6	Tpmt	-0.0973744	0.55567	0.756514	FALSE
Q9CQV8	Ywhab	0.102461	0.555837	0.756514	FALSE
P98078	NA	-0.0970543	0.557141	0.757613	FALSE
Q9DBR7	Ppp1r12a	0.0816368	0.559252	0.759134	FALSE
Q8BL66	Eea1	0.0692798	0.559257	0.759134	FALSE
G5E866	Sf3b1	0.0951486	0.562573	0.762572	FALSE
Q9ER00	Stx12	0.0634855	0.562791	0.762572	FALSE
Q91YQ5	Rpn1	-0.0981393	0.56495	0.764817	FALSE
Q9D8Y0	NA	0.0760989	0.569595	0.770421	FALSE
Q3V117	Acly	-0.0982205	0.570397	0.77082	TRUE
P01592	Jchain	-0.0973842	0.571454	0.771564	FALSE
A2ADY9	Ddi2	-0.0719847	0.57275	0.77263	FALSE
Q8BHG2	0610037L13Rik	0.0721253	0.574422	0.77356	FALSE
Q3UJB0	Sf3b2	0.0721268	0.574456	0.77356	FALSE
O70400	Pdlim1	0.0552478	0.578223	0.777945	FALSE
Q9QZQ8	H2afy	0.119432	0.578844	0.778093	FALSE
Q9CQE8	Rtraf	0.0603144	0.58009	0.77908	FALSE
Q8BJ05	Zc3h14	-0.0944073	0.581255	0.779957	FALSE
Q8R317	Ubqln1	-0.0656917	0.58206	0.780169	FALSE
Q6PDN3	Mylk	-0.0868514	0.582546	0.780169	FALSE
Q7TNE3	Spag7	0.0889958	0.58295	0.780169	FALSE
P34928	Apoc1	-0.15295	0.584185	0.781136	FALSE
P13020	Gsn	-0.058052	0.584721	0.781166	FALSE
Q7TQH0	Atxn2l	-0.0585359	0.585916	0.782077	FALSE
E9PYI8	Usp14	-0.0730395	0.587149	0.783037	FALSE
P40936	Inmt	0.106979	0.589751	0.785714	FALSE
Q9DAC2	C8g	-0.0592676	0.590188	0.785714	FALSE
E9PVP0	Stard10	0.0621159	0.590876	0.785942	FALSE
P28271	Aco1	0.0736398	0.592423	0.786626	TRUE
Q61176	Arg1	-0.0931204	0.597133	0.792114	FALSE
P51660	Hsd17b4	0.0743442	0.598139	0.792114	TRUE
Q9JKR6	Hyou1	0.0732613	0.598266	0.792114	FALSE
Q8C5W0	Clmn	0.0830473	0.598636	0.792114	FALSE
Q3UZ39	Lrrfip1	-0.0569435	0.60049	0.793877	FALSE
P21619	Lmnb2	0.0621752	0.60144	0.794443	FALSE
Q91X52	Dcxr	0.0617208	0.602404	0.795027	TRUE
Q8R0P4	Aamdc	-0.0529092	0.60379	0.795495	FALSE
Q8K0E8	Fgb	0.158144	0.604146	0.795495	FALSE
P97379	G3bp2	-0.0654314	0.604326	0.795495	FALSE
P60843	Eif4a1	0.110656	0.605968	0.796968	FALSE
Q8VCA8	Scrn2	-0.0541791	0.607199	0.797545	FALSE
Q9DCQ2	Aspdh	0.0683959	0.60762	0.797545	FALSE
Q9Z1N5	Ddx39b	0.0622432	0.607977	0.797545	FALSE
Q8BFW7	Lpp	0.0807394	0.609165	0.798415	FALSE
A2AFI3	Rbmx	0.0676038	0.611534	0.799858	FALSE
F8VQ28	Pxn	-0.0538398	0.611535	0.799858	FALSE
Q5SVG5	Ap1b1	0.0584981	0.612089	0.799858	FALSE
Q8C7E7	Stbd1	-0.0524449	0.612367	0.799858	FALSE
Q6YJU1	Fetub	-0.0526693	0.613922	0.800086	FALSE
Q8VC30	Tkfc	-0.0903944	0.613972	0.800086	FALSE
Q8JZK9	Hmgcs1	0.0668598	0.614117	0.800086	FALSE
Q99KC8	Vwa5a	0.0600229	0.618654	0.805307	FALSE
E9QAJ9	Arhgap17	-0.0596137	0.619964	0.806324	FALSE
O09172	Gclm	0.0559131	0.621876	0.808121	FALSE
Q9D7I5	Lhpp	-0.076814	0.623309	0.809292	FALSE
Q9JIX8	Acin1	-0.0562659	0.624809	0.810548	FALSE
P26043	Rdx	-0.0549623	0.625532	0.810796	FALSE
P11679	Krt8	0.0583137	0.626693	0.811371	FALSE
Q8CGK3	Lonp1	-0.0860112	0.627436	0.811371	TRUE
Q5U5M8	Bloc1s3	0.0592339	0.627574	0.811371	FALSE
E9QNA7	Sorbs1	0.0492943	0.629504	0.813176	FALSE
Q8R3B1	Plcd1	-0.0844852	0.630129	0.813294	FALSE
Q9CR09	Ufc1	0.0864273	0.632171	0.815238	FALSE
Q99K28	Arfgap2	-0.0536272	0.633528	0.815462	FALSE
Q9D0B0	Srsf9	-0.0478481	0.633974	0.815462	FALSE
P97352	NA	-0.0540601	0.634278	0.815462	FALSE
Q9CQB2	Mcrip2	0.0525921	0.634486	0.815462	FALSE
Q3U0B3	Dhrs11	-0.0575486	0.637013	0.81802	FALSE
Q9Z2W0	Dnpep	0.063419	0.639049	0.819871	FALSE
P11983	Tcp1	0.0816425	0.639546	0.819871	FALSE
O88569	Hnrnpa2b1	-0.0532384	0.64007	0.819871	FALSE
O70435	Psma3	-0.113628	0.644308	0.823914	FALSE
Q9CZ42	NA	-0.0525807	0.646147	0.82519	FALSE
Q8VCN5	Cth	0.119025	0.646987	0.82519	FALSE
P54227	Stmn1	0.0799541	0.647266	0.82519	FALSE
A2AUM6	Srp14	-0.0616027	0.647895	0.82519	FALSE
P48678	Lmna	0.0609644	0.648015	0.82519	FALSE
P20029	Hspa5	-0.0649801	0.652176	0.828636	FALSE
Q9CXN7	Pbld2	0.0730912	0.652286	0.828636	FALSE
Q80VP1	Epn1	0.0188823	0.898337	0.955532	FALSE
Q9QZ06	Tollip	0.0498994	0.652681	0.828636	FALSE
Q9R0P3	Esd	-0.107913	0.65294	0.828636	FALSE
Q7TT50	Cdc42bpb	-0.0727168	0.653442	0.828636	FALSE
E9PUK6	Srrm1	-0.0806129	0.65468	0.829516	FALSE
P15626	Gstm2	-0.069623	0.655359	0.829686	FALSE
P46935	Nedd4	0.0728605	0.656766	0.830236	FALSE
Q80X90	Flnb	0.0649309	0.656884	0.830236	FALSE
H7BWY8	Tsr2	0.0595963	0.658052	0.830267	FALSE
P14869	Rplp0	-0.116786	0.658683	0.830267	FALSE
Q8K310	Matr3	-0.0453393	0.658882	0.830267	FALSE
Q80XR6	Hnrnpab	-0.048195	0.659089	0.830267	FALSE
Q99KB8	NA	-0.0731953	0.660358	0.831038	FALSE
Q9DBG9	Tax1bp3	0.0469627	0.660793	0.831038	FALSE
P35505	Fah	-0.0628998	0.663744	0.833374	FALSE
Q99J08	Sec14l2	-0.0699072	0.663744	0.833374	FALSE
Q9JK38	Gnpnat1	-0.0765626	0.666694	0.836388	FALSE
Q5ND50	Crk	-0.0487661	0.667931	0.83725	FALSE
Q9QYI5	Dnajb2	-0.0737549	0.668546	0.837332	FALSE
P41317	Mbl2	0.0685388	0.670578	0.837488	FALSE
P97864	Casp7	0.0524112	0.670891	0.837488	FALSE
B1AQF4	Dusp3	-0.0490857	0.670945	0.837488	FALSE
Q561M1	Acp1	-0.0650719	0.671727	0.837488	FALSE
Q99K30	Eps8l2	-0.0530833	0.672772	0.837488	FALSE
Q9D0A3	Arpin	-0.0711424	0.672951	0.837488	FALSE
Q9Z1R2	Bag6	-0.0558285	0.673531	0.837488	FALSE
O08583	Alyref	-0.0482003	0.673924	0.837488	FALSE
A2AEM2	Clcc1	0.0725585	0.674169	0.837488	FALSE
Q8CI51	Pdlim5	0.0413687	0.677353	0.840757	FALSE
O08807	Prdx4	0.0436652	0.680473	0.842395	TRUE
P62254	Ube2g1	-0.0745015	0.680498	0.842395	FALSE
Q9Z1A1	Tfg	-0.0533148	0.680529	0.842395	FALSE
P24622	Cryaa	-0.0538072	0.681379	0.842395	FALSE
Q64475	Hist1h2bb	0.0727332	0.681438	0.842395	FALSE
P06728	Apoa4	0.093972	0.682085	0.84251	FALSE
P47199	Cryz	0.0449632	0.683187	0.842962	TRUE
Q8CC86	Naprt	0.0457439	0.683557	0.842962	FALSE
Q569Z5	Ddx46	-0.0435973	0.685703	0.84424	FALSE
Q8BH60	Gopc	0.0417249	0.686348	0.844352	FALSE
Q8VBW8	Ttc36	0.0473316	0.687251	0.844492	FALSE
Q64471	Gstt1	0.0794701	0.687571	0.844492	FALSE
Q80X50	Ubap2l	-0.0423789	0.688657	0.845145	FALSE
O09061	Psmb1	-0.0885594	0.691115	0.846348	FALSE
Q99LB6	Mat2b	0.0414098	0.691803	0.846348	FALSE
P28063	Psmb8	0.0598228	0.692178	0.846348	FALSE
Q8BJU0	Sgta	0.0494866	0.692279	0.846348	FALSE
Q8VCM7	Fgg	0.106106	0.692416	0.846348	FALSE
P50580	Pa2g4	0.0393695	0.693807	0.847368	FALSE
Q9Z0U1	Tjp2	0.0390816	0.69465	0.847718	FALSE
P08003	NA	0.0501277	0.696061	0.84876	FALSE
D3Z437	Ctsh	-0.0532245	0.696774	0.848949	FALSE
P54071	Idh2	-0.0600618	0.701387	0.853188	TRUE
P26039	Tln1	0.040325	0.701846	0.853188	FALSE
Q923D2	Blvrb	0.0441563	0.701934	0.853188	FALSE
Q8C2Q7	Hnrnph1	0.0543832	0.702555	0.853262	FALSE
G5E8R4	Ppp6r3	0.0455443	0.705641	0.856167	FALSE
Q9Z126	Pf4	-0.0444237	0.706081	0.856167	FALSE
G3UW94	U2af1	-0.0386697	0.706633	0.856167	FALSE
O70475	Ugdh	0.0555938	0.707652	0.856347	FALSE
Q8BH43	Wasf2	0.0425816	0.707906	0.856347	FALSE
E9PXX7	Txndc5	-0.060374	0.711412	0.859905	FALSE
Q61171	Prdx2	0.0388509	0.712901	0.861021	TRUE
Q9WVE8	Pacsin2	0.035929	0.714227	0.861939	FALSE
P40142	Tkt	-0.121532	0.7168	0.863098	TRUE
Q6IRU5	Cltb	-0.0445741	0.716864	0.863098	FALSE
Q8BTI8	Srrm2	-0.0358599	0.716887	0.863098	FALSE
E9QMV2	Abracl	0.0618069	0.717604	0.863279	FALSE
O35685	Nudc	0.0445811	0.718239	0.86336	FALSE
Q9CZG9	Pdzd11	0.0673261	0.719936	0.864718	FALSE
Q8R050	Gspt1	-0.0423116	0.72316	0.866087	FALSE
Q61249	Igbp1	-0.0370295	0.723295	0.866087	FALSE
Q78JW9	Ubfd1	-0.0357609	0.723306	0.866087	FALSE
O35490	NA	0.115754	0.72335	0.866087	FALSE
O35295	Purb	-0.0392491	0.725093	0.867377	FALSE
Q9JL35	Hmgn5	0.0615155	0.725566	0.867377	FALSE
Q9CYJ8	Cbx1	-0.0380805	0.727447	0.868942	FALSE
Q3TBW9	Dcps	-0.0388231	0.728615	0.869656	FALSE
Q9CR57	Rpl14	0.0772728	0.729309	0.869803	FALSE
E9Q5F6	Ubc	-0.0481362	0.729928	0.869859	FALSE
E9Q3T0	NA	0.0462493	0.731149	0.870633	FALSE
Q9R0N0	Galk1	0.038631	0.731966	0.870925	FALSE
D6REG4	Grhpr	0.0484681	0.732825	0.871266	TRUE
Q9CQH7	Btf3l4	-0.0495822	0.735443	0.872977	FALSE
P19639	Gstm3	-0.0701369	0.735847	0.872977	FALSE
P30115	Gsta3	-0.0570268	0.735983	0.872977	FALSE
P00920	Car2	-0.116975	0.737084	0.873602	FALSE
P63166	Sumo1	0.0474635	0.739027	0.875224	FALSE
P70699	Gaa	0.0360814	0.741934	0.877985	FALSE
P80316	Cct5	0.0438583	0.74253	0.878007	FALSE
E0CYQ2	Nudcd2	-0.0373423	0.744066	0.879141	FALSE
P28656	Nap1l1	-0.0501442	0.744692	0.879198	FALSE
Q91X83	Mat1a	0.065349	0.746011	0.87961	FALSE
Q62264	Thrsp	-0.0518362	0.746196	0.87961	FALSE
P10630	Eif4a2	0.0485	0.748074	0.880194	FALSE
P97807	Fh1	0.0689891	0.748463	0.880194	TRUE
Q8BP92	Rcn2	0.0331699	0.748705	0.880194	TRUE
Q9ESW8	Pgpep1	-0.0469078	0.749304	0.880194	FALSE
Q9CR41	Hypk	0.0445728	0.749957	0.880194	FALSE
G5E8M7	Gstm6	-0.0427713	0.7511	0.880194	FALSE
Q9ET01	Pygl	-0.0584063	0.751443	0.880194	FALSE
Q91WU0	Ces1f	-0.0477249	0.752134	0.880194	FALSE
Q6P1B9	Bin1	0.034467	0.752624	0.880194	FALSE
Q9DAU1	Cnpy3	-0.0454497	0.752876	0.880194	FALSE
Q6P9Q6	Fkbp15	0.0425373	0.753048	0.880194	FALSE
Q8K2C7	Os9	-0.0441768	0.756095	0.883077	FALSE
P61087	Ube2k	-0.0396541	0.756902	0.883342	FALSE
Q6XLQ8	Calu	0.0567686	0.758894	0.884989	FALSE
E9Q4Q2	Sf1	0.0433728	0.760598	0.885633	FALSE
P24472	Gsta4	0.0957362	0.761154	0.885633	FALSE
Q9JIK5	Ddx21	-0.0406667	0.761191	0.885633	FALSE
O70325	Gpx4	-0.036787	0.762025	0.885927	TRUE
Q6NZD2	Snx1	0.0343403	0.763027	0.88631	FALSE
Q93092	Taldo1	-0.0503655	0.763519	0.88631	FALSE
Q91X34	Baat	-0.0377446	0.765146	0.88687	FALSE
Q8R5A6	Tbc1d22a	-0.0413531	0.765166	0.88687	FALSE
G3X8Q5	Cp	0.0685459	0.767716	0.888594	FALSE
Q9EPB4	Pycard	0.0542316	0.76782	0.888594	FALSE
Q61937	Npm1	-0.0435395	0.769185	0.889498	FALSE
Q99JB2	Stoml2	-0.0393699	0.770644	0.890509	TRUE
O08553	Dpysl2	0.0355996	0.772268	0.891709	FALSE
Q9D6R2	Idh3a	0.0283731	0.773473	0.891717	TRUE
P70194	NA	0.0305816	0.773549	0.891717	FALSE
Q9CQJ6	Denr	-0.0339079	0.774662	0.891717	FALSE
Q922B1	Macrod1	0.0330458	0.774719	0.891717	TRUE
P14824	Anxa6	-0.0462664	0.775202	0.891717	FALSE
Q8BGD8	Coa6	-0.0280842	0.776671	0.892166	TRUE
E9QAL6	NA	-0.0481443	0.776764	0.892166	FALSE
Q9QXT0	Cnpy2	0.0399503	0.777783	0.892663	FALSE
O09164	Sod3	0.0387968	0.779367	0.893596	FALSE
Q9Z1D1	Eif3g	0.0317281	0.780189	0.893596	FALSE
Q64152	Btf3	-0.032491	0.780356	0.893596	FALSE
Q8BGC0	Htatsf1	-0.0385835	0.782554	0.895439	FALSE
Q3TUE1	Fubp1	-0.0284826	0.784832	0.896698	FALSE
Q8BGS2	Bola2	0.0287987	0.788472	0.899451	FALSE
P07901	Hsp90aa1	0.0575673	0.788784	0.899451	FALSE
P11352	Gpx1	0.0446303	0.789013	0.899451	TRUE
P63037	Dnaja1	-0.0465171	0.790108	0.900026	FALSE
Q60598	Cttn	0.0326929	0.79123	0.900328	FALSE
P16627	Hspa1l	-0.0517878	0.791731	0.900328	FALSE
B8JJ89	Acin1	-0.0266257	0.792146	0.900328	FALSE
Q8QZR5	Gpt	0.0401197	0.79418	0.901446	FALSE
G3UWS5	Pabpn1	-0.0260536	0.794314	0.901446	FALSE
Q91YJ3	Thyn1	0.0275852	0.796718	0.903046	FALSE
P29758	Oat	0.0461995	0.79691	0.903046	TRUE
Q64727	Vcl	0.0280984	0.798986	0.903739	FALSE
Q8VEE0	Rpe	-0.025257	0.799922	0.903739	FALSE
P97384	Anxa11	-0.0253513	0.800751	0.903739	FALSE
Q9D2R0	Aacs	0.0373513	0.801111	0.903739	FALSE
P03930	ATP8	-0.0259459	0.801614	0.903739	TRUE
P49722	Psma2	-0.0311318	0.801616	0.903739	FALSE
Q9D832	Dnajb4	-0.0256015	0.801676	0.903739	FALSE
O88342	Wdr1	0.0484744	0.803149	0.904079	FALSE
Q71RI9	Kyat3	0.029604	0.803396	0.904079	TRUE
P63325	Rps10	0.0410865	0.803846	0.904079	FALSE
Q00897	Serpina1d	0.0308921	0.804351	0.904079	FALSE
G3X9Y6	Akr1c19	-0.0375963	0.805039	0.904185	FALSE
D3YZP9	Ccdc6	-0.0271796	0.806455	0.904518	FALSE
Q9DBP5	NA	-0.0360109	0.807547	0.904518	FALSE
P62259	Ywhae	0.0380715	0.807983	0.904518	FALSE
P15105	Glul	-0.0601487	0.808146	0.904518	FALSE
Q06770	Serpina6	0.0571427	0.808305	0.904518	FALSE
Q91VA7	Idh3b	0.0301894	0.811121	0.906028	TRUE
Q62446	Fkbp3	0.0255349	0.811515	0.906028	FALSE
Q6URW6	Myh14	0.0259279	0.812357	0.906028	FALSE
Q9JII6	Akr1a1	-0.0290997	0.812571	0.906028	FALSE
Q8VCU2	Gpld1	0.0250915	0.81294	0.906028	FALSE
Q9CQM9	Glrx3	-0.0359418	0.813993	0.906028	FALSE
Q5JC28	Eps15	-0.0230536	0.814751	0.906028	FALSE
Q91V76	4931406C07Rik	-0.0516228	0.814975	0.906028	FALSE
P51859	Hdgf	0.0271612	0.815008	0.906028	FALSE
Q9DBS5	Klc4	0.0251566	0.816361	0.906869	FALSE
Q9Z315	Sart1	0.0302266	0.817295	0.907246	FALSE
Q80ZJ2	Impa1	0.0275233	0.822053	0.911863	FALSE
P68134	Acta1	0.0368925	0.82358	0.912891	FALSE
Q8VC60	Glb1l	0.0294784	0.825599	0.914012	FALSE
J3QN38	NA	0.0282046	0.825791	0.914012	FALSE
Q9DCH4	Eif3f	-0.0262244	0.831643	0.91982	FALSE
Q64726	Azgp1	0.0304412	0.833296	0.920979	FALSE
Q64012	Raly	0.0256382	0.836137	0.922457	FALSE
Q9D0B6	Pbdc1	-0.0224679	0.836367	0.922457	FALSE
Q9CPY7	Lap3	-0.0369098	0.837023	0.922457	TRUE
Q6PB66	Lrpprc	0.0237536	0.837055	0.922457	TRUE
Q9WVL0	Gstz1	0.0239336	0.839534	0.923199	TRUE
E9QNX7	Atp4a	0.0304945	0.839793	0.923199	FALSE
Q8CBW3	Abi1	0.0204349	0.839941	0.923199	FALSE
P70452	Stx4a	0.0228528	0.840154	0.923199	FALSE
F6VP65	Cdca2	-0.0812061	0.841157	0.923635	FALSE
P56399	Usp5	-0.0250207	0.842633	0.924589	FALSE
Q9QUH0	Glrx	0.0195225	0.843951	0.925369	FALSE
Q9D0F9	Pgm2	-0.038974	0.845726	0.926479	FALSE
P07309	Ttr	0.0258448	0.84618	0.926479	FALSE
Q63918	Cavin2	0.0260742	0.84679	0.926481	FALSE
Q60590	Orm1	-0.0284903	0.849899	0.928972	FALSE
A2AVJ7	Rrbp1	-0.0250875	0.850354	0.928972	FALSE
Q8VE88	Fam114a2	0.0328254	0.850897	0.928972	FALSE
P68254	Ywhaq	-0.0291725	0.85178	0.92927	FALSE
Q9CQR4	Acot13	-0.0473263	0.853184	0.929305	TRUE
Q9ERR1	Ndel1	-0.0250774	0.853227	0.929305	FALSE
P10518	Alad	-0.0393983	0.853642	0.929305	FALSE
P32067	Ssb	0.0455385	0.854689	0.92978	FALSE
E9Q740	Srp72	0.018953	0.857282	0.931004	FALSE
P55264	Adk	-0.0311968	0.857581	0.931004	FALSE
Q6PGL7	Washc2	0.0183279	0.858164	0.931004	FALSE
D3Z440	Cops7a	-0.0284511	0.858623	0.931004	FALSE
Q9CYR0	Ssbp1	0.0331523	0.85914	0.931004	TRUE
Q9WVJ3	Cpq	0.0261634	0.859483	0.931004	FALSE
P08228	Sod1	0.0232258	0.860508	0.931453	TRUE
P11031	Sub1	0.0194753	0.862221	0.932644	FALSE
Q3TMP1	Gtf3c3	0.033855	0.863106	0.932939	FALSE
G3UXT7	Fus	-0.0192271	0.866068	0.935289	FALSE
Q6PFD9	NA	-0.0202015	0.866509	0.935289	FALSE
Q78JT3	Haao	-0.0240687	0.867866	0.935519	FALSE
Q8QZR3	Ces2a	0.0205761	0.868474	0.935519	FALSE
F7CVJ5	Ahnak2	0.0235562	0.868565	0.935519	FALSE
E9Q7G0	Numa1	0.0158984	0.871747	0.938283	FALSE
Q3UMF0	Cobll1	0.0164847	0.873864	0.939898	FALSE
Q64374	Rgn	-0.0493735	0.875247	0.940079	FALSE
Q64105	NA	-0.0213191	0.875268	0.940079	FALSE
P63242	Eif5a	-0.0249267	0.87589	0.940079	FALSE
E9Q715	Luc7l2	-0.0159717	0.876502	0.940079	FALSE
Q07076	Anxa7	-0.0285505	0.882692	0.946052	FALSE
Q64442	Sord	0.0231937	0.885126	0.947042	FALSE
Q61598	Gdi2	0.0200279	0.885481	0.947042	FALSE
P62317	Snrpd2	0.0149812	0.88755	0.948539	FALSE
E9PV24	Fga	0.0306305	0.888127	0.948539	FALSE
Q9JJI8	Rpl38	-0.0187486	0.889944	0.949814	FALSE
P56812	Pdcd5	-0.0174259	0.892295	0.951656	FALSE
Q91VR5	Ddx1	0.0193179	0.895831	0.954759	FALSE
P51855	Gss	0.0216732	0.899096	0.955532	FALSE
P02088	NA	0.0273554	0.899142	0.955532	FALSE
O70318	Epb41l2	0.0137892	0.899309	0.955532	FALSE
Q8CE80	Cast	0.0190553	0.899913	0.955532	FALSE
P46061	Rangap1	-0.0147586	0.900321	0.955532	FALSE
Q8C5W3	Tbcel	-0.0147381	0.903463	0.958071	FALSE
Q91XD4	Ftcd	0.017298	0.903971	0.958071	FALSE
P63087	Ppp1cc	-0.0146088	0.904901	0.958198	FALSE
P62204	Calm3	0.0177374	0.905783	0.958198	FALSE
P70296	Pebp1	0.0198017	0.905978	0.958198	FALSE
O55042	Snca	-0.0284835	0.906819	0.95824	FALSE
Q61029	Tmpo	-0.0169133	0.907277	0.95824	FALSE
Q64516	Gk	-0.0142238	0.916184	0.966421	TRUE
P09405	Ncl	-0.0124818	0.916291	0.966421	FALSE
P25688	Uox	0.0255134	0.917741	0.966933	FALSE
P70441	Slc9a3r1	-0.0121633	0.918778	0.966933	FALSE
Q3V1M1	Igsf10	-0.012052	0.918986	0.966933	FALSE
P70290	Mpp1	-0.0118286	0.919677	0.966933	FALSE
J3QNY1	NA	-0.016381	0.920044	0.966933	FALSE
P60670	Nploc4	-0.0145275	0.921745	0.966933	FALSE
Q91VI7	Rnh1	-0.0258189	0.922079	0.966933	FALSE
Q61081	Cdc37	-0.0118465	0.922173	0.966933	FALSE
Q99JX3	Gorasp2	0.0103419	0.922932	0.966933	FALSE
H3BK90	Atad3a	0.0242639	0.923125	0.966933	TRUE
E9Q5C9	Nolc1	0.0120276	0.924578	0.967333	FALSE
E9QJT5	Acyp1	0.0101013	0.924987	0.967333	FALSE
Q9JKB3	Ybx3	-0.0164831	0.925447	0.967333	FALSE
D6RIQ3	Phyhd1	0.0101518	0.926235	0.967333	FALSE
Q9D358	Acp1	-0.010333	0.926684	0.967333	FALSE
P19096	Fasn	-0.0182007	0.927511	0.967533	TRUE
Q9JLQ0	Cd2ap	-0.00849563	0.932811	0.972397	FALSE
Q99K67	Aass	0.0111923	0.934901	0.973483	TRUE
Q9QZD9	Eif3i	0.00974136	0.93661	0.973483	FALSE
O55029	Copb2	-0.00884628	0.936844	0.973483	FALSE
Q9Z2V4	Pck1	0.0122083	0.937508	0.973483	FALSE
A2CEL1	Mup1	-0.034498	0.9383	0.973483	FALSE
E9Q1Q9	Khk	-0.0231137	0.938582	0.973483	FALSE
Q80WJ7	Mtdh	-0.00965285	0.938918	0.973483	FALSE
Q99JY9	Actr3	0.0196413	0.938967	0.973483	FALSE
P47754	Capza2	-0.0107687	0.940043	0.9738	FALSE
Q6PGC1	Dhx29	-0.0155522	0.940552	0.9738	FALSE
Q3UID0	Smarcc2	-0.00755083	0.941392	0.974008	FALSE
J3QQ40	Tor1aip1	0.0100524	0.942412	0.974402	FALSE
P63028	Tpt1	0.0101454	0.946333	0.977792	FALSE
B2RPU8	Zbed5	-0.00836345	0.949307	0.980107	TRUE
Q9EPJ9	Arfgap1	0.00846416	0.950953	0.980107	FALSE
Q9CQF7	Pfdn1	0.00817029	0.952158	0.980107	FALSE
Q8K3C3	Lzic	0.00643881	0.952274	0.980107	FALSE
Q01853	Vcp	0.0104101	0.952683	0.980107	FALSE
O35945	Aldh1a7	0.01005	0.952837	0.980107	TRUE
Q8VBT2	Sds	-0.0073965	0.953079	0.980107	FALSE
A2A9X5	Nt5c	0.00881078	0.956671	0.983137	TRUE
Q8K157	Galm	-0.00668087	0.960204	0.986103	FALSE
P49429	Hpd	0.00901835	0.961505	0.98618	FALSE
F7BJK1	Pcdh1	0.00544186	0.961574	0.98618	FALSE
P70274	Selenop	0.00719299	0.963879	0.987451	FALSE
Q4KL52	Zfyve19	0.00523785	0.965248	0.987451	FALSE
P68510	Ywhah	-0.00646163	0.965561	0.987451	FALSE
P97494	Gclc	0.00960997	0.96559	0.987451	FALSE
Q3TLD5	Uri1	-0.00473355	0.966055	0.987451	FALSE
D3YWD1	Col6a3	-0.00594056	0.967145	0.987883	FALSE
Q8C2Q3	Rbm14	-0.00441987	0.967995	0.987883	FALSE
Q9CSU0	Rprd1b	-0.00501978	0.968423	0.987883	FALSE
E9QAH1	Golgb1	0.00391042	0.969582	0.988402	FALSE
O70570	Pigr	-0.00619285	0.973344	0.991574	FALSE
Q9R1C7	Prpf40a	-0.00352258	0.975685	0.993294	FALSE
E9Q3I4	Itsn1	0.00302221	0.978012	0.993768	FALSE
O08582	Gtpbp1	-0.00294312	0.979644	0.993768	FALSE
Q3UEB3	Puf60	0.00322838	0.979964	0.993768	FALSE
O09173	Hgd	-0.0076035	0.980132	0.993768	FALSE
Q921K2	Parp1	-0.00421516	0.980145	0.993768	FALSE
G3X8T3	Ctsa	0.00336946	0.981126	0.993768	FALSE
Q8CG76	Akr7a5	-0.00304026	0.981275	0.993768	TRUE
Q9D1J3	Sarnp	0.00271341	0.98137	0.993768	FALSE
Q9CZT5	Vasn	-0.0076663	0.98217	0.993917	FALSE
P63158	Hmgb1	0.00208998	0.983247	0.99426	FALSE
D6RG53	Eif6	-0.00341936	0.983815	0.99426	FALSE
Q8BGD9	Eif4b	0.00185011	0.987923	0.996988	FALSE
Q9DBE0	Csad	0.00342097	0.988104	0.996988	FALSE
Q9QXD6	Fbp1	-0.00386532	0.989959	0.996988	FALSE
Q8BX02	Kank2	0.00137093	0.990511	0.996988	FALSE
P54728	Rad23b	0.0012131	0.991551	0.996988	FALSE
B1AX58	Pls3	0.00150863	0.992128	0.996988	FALSE
Q9ESP1	Sdf2l1	-0.00171754	0.993984	0.996988	FALSE
Q05117	Acp5	0.000792291	0.994315	0.996988	FALSE
E9PW12	Zfp207	-0.000855125	0.994786	0.996988	FALSE
Q8VCQ8	Cald1	-0.000884319	0.995053	0.996988	FALSE
Q3THS6	Mat2a	0.000737979	0.995427	0.996988	FALSE
Q9CXS4	Cenpv	0.000494513	0.996416	0.996988	FALSE
G3UZ26	Shmt1	-0.000504234	0.99645	0.996988	TRUE
A2AEX6	Fhl1	-0.000695999	0.996753	0.996988	FALSE
O35386	Phyh	0.000643375	0.996792	0.996988	TRUE
G5E8N5	Ldha	0.000997036	0.996988	0.996988	FALSE
