# Supplementary material for: FBXL4 deficiency increases mitochondrial removal by autophagy
Source: EMBO Mol Med. 2020 Jun 11;12(7):e11659. doi: 10.15252/emmm.201911659 (PMC7338799; doi:10.15252/emmm.201911659)
Supplement: Supplementary file 4 — Dataset EV2 [file EMMM-12-e11659-s004.xlsx]

## Sheet: Table description
Analysis of mitochondrial proteome from Heart, Kidney and Liver of Fbxl4 knockout animals
A. Proteins quantified in Heart mitochondria
B. Proteins quantified in Kidney mitochondria
C. Proteins quantified in Liver mitochondria
Each table contains the following columns:
Protein ID:	UniProt ID
Prtein symbol	Gene Symbol
logFC	Log2 fold-change of Fbxl4 KO / wild-type per tissue
p-value	Limma_3.38.3 Moderated t-test
adj.p.value	Benjamini-Hochberg corrected p value

## Sheet: A. Heart
Protein ID	Symbol	logFC	P.Value	adj.P.Val
B8JJ66	2310061I04Rik	1.36	0.0576	0.17654
Q14CH7	Aars2	0.24	0.29315	0.47039
P61922	Abat	-0.91	0.00066	0.03403
Q9JI39	Abcb10	-0.12	0.40601	0.57601
Q61102	Abcb7	0.03	0.83208	0.89352
Q9CXJ4	Abcb8	-0.06	0.39677	0.5675
Q6PE15	Abhd10	0.1	0.41576	0.58508
Q8K4F5	Abhd11	0.02	0.85866	0.91224
Q921H8	Acaa1a	0.42	0.10611	0.25277
Q8BWT1	Acaa2	-0.06	0.64368	0.76614
Q8K370	Acad10	-0.09	0.37261	0.54744
Q80XL6	Acad11	0.12	0.93124	0.95589
D3Z7X0	Acad12	-0.09	0.56215	0.707
Q9D7B6	Acad8	-0.16	0.06164	0.1831
Q8JZN5	Acad9	-0.24	0.11129	0.25894
A0A0R4J083	Acadl	-0.03	0.67447	0.79122
P45952	Acadm	-0.01	0.93982	0.96046
Q07417	Acads	-0.17	0.04098	0.14821
Q9DBL1	Acadsb	-0.09	0.3553	0.52991
P50544	Acadvl	-0.3	0.00653	0.05929
Q8QZT1	Acat1	-0.09	0.3823	0.55363
A0A2R8W744	Aco2	0.72	0.05239	0.17045
Q99KI0	Aco2	0.14	0.27025	0.4502
Q9CQR4	Acot13	0.85	0.0296	0.12514
Q9QYR9	Acot2	0.07	0.54794	0.69665
Q9R0X4	Acot9	-0.3	0.00583	0.05731
Q9R0H0	Acox1	-0.06	0.88067	0.92997
Q8BP40	Acp6	-0.76	0.00209	0.04685
Q8VCW8	Acsf2	0.49	0.00495	0.05352
Q3URE1	Acsf3	-0.22	0.13276	0.284
P41216	Acsl1	-0.23	0.05275	0.17045
Q91WC3	Acsl6	-0.31	0.59157	0.72768
Q8BGA8	Acsm5	-0.64	0.00029	0.02408
Q99NB1	Acss1	-0.26	0.08879	0.22813
P56375	Acyp2	0.18	0.37956	0.55148
Q9D0L4	Adck1	0.4	0.06143	0.1831
Q8R0N6	Adhfe1	0.24	0.03922	0.14641
Q3V384	Afg1l	0.32	0.00947	0.07106
Q920A7	Afg3l1	0.46	0.19102	0.36124
Q8JZQ2	Afg3l2	0.22	0.0449	0.15798
Q9ESW4	Agk	-0.23	0.01997	0.10324
Q9Z0X1	Aifm1	0.19	0.02667	0.11709
Q9WTP6	Ak2	-0.07	0.60772	0.7403
Q9WTP7	Ak3	-0.19	0.09063	0.23005
Q9WUR9	Ak4	-0.74	0.00128	0.04057
O08715	Akap1	0.08	0.65811	0.77594
G5E895	Akr1b10	-1.04	7e-05	0.01366
Q8CG76	Akr7a2	-0.16	0.23751	0.41343
Q8VC19	Alas1	0.06	0.50915	0.67054
Q9CZS1	Aldh1b1	-0.12	0.15874	0.31568
Q8K009	Aldh1l2	0.05	0.70923	0.81145
P47738	Aldh2	-0.35	0.00355	0.05352
P47740	Aldh3a2	1.08	0.11468	0.26098
Q8CHT0	Aldh4a1	-0.26	0.02383	0.11217
Q8BWF0	Aldh5a1	0.02	0.85448	0.90918
Q9EQ20	Aldh6a1	-0.13	0.14316	0.29477
Q9DBF1	Aldh7a1	-1.51	0.01345	0.081
Q9JLJ2	Aldh9a1	2.87	0.01626	0.08941
O09174	Amacr	-0.02	0.80539	0.87022
Q9DCZ4	Apoo	-0.08	0.57793	0.72164
Q78IK4	Apool	-0.29	0.06277	0.18422
Q9D0L7	Armc10	0.2	0.76207	0.84253
Q9D5T0	Atad1	0.15	0.28571	0.4627
Q925I1	Atad3	0.22	0.08837	0.22813
A2AKU9	Atp5c1	0.86	0.00295	0.05352
Q8C2Q8	Atp5c1	0.19	0.09543	0.2391
Q9CQQ7	Atp5f1	0.16	0.32909	0.50595
Q03265	Atp5f1a	0.36	0.0035	0.05352
P56480	Atp5f1b	0.17	0.0565	0.17527
Q9D3D9	Atp5f1d	0.24	0.19471	0.36289
P56382	Atp5f1e	1.05	0.04723	0.15865
Q9DCX2	Atp5h	0.17	0.11259	0.26024
P97450	Atp5j	0.28	0.01176	0.07462
P56135	Atp5j2	0.28	0.02749	0.11984
Q9CPQ8	Atp5l	-0.17	0.24015	0.41697
P56383	Atp5mc2	1.63	0.32741	0.5056
Q06185	Atp5me	0.31	0.03276	0.13295
Q9DB20	Atp5o	0.53	0.00112	0.04057
Q9CRA7	Atp5s	-0.77	0.14212	0.29436
Q811I0	Atpaf1	-0.22	0.05964	0.18098
Q91YY4	Atpaf2	0.09	0.56139	0.707
E9PV44	Atpif1	0.88	0.00695	0.06057
Q9JLZ3	Auh	0.11	0.2453	0.42173
Q9DCJ7	Aurkaip1	0.31	0.1896	0.3606
O35855	Bcat2	-0.35	0.01627	0.08941
Q3U3J1	Bckdha	-0.2	0.02463	0.11387
Q6P3A8	Bckdhb	-0.11	0.64652	0.76737
O55028	Bckdk	-0.39	0.00215	0.04685
P59017	Bcl2l13	-0.13	0.32221	0.49867
Q9CZP5	Bcs1l	-0.14	0.22265	0.39646
Q80XN0	Bdh1	0.62	0.00598	0.05794
O55003	Bnip3	0.95	0.00013	0.01497
Q9D8S9	Bola1	-0.06	0.76	0.84203
Q8R164	Bphl	-0.36	0.00377	0.05352
Q8R5L1	C1qbp	-0.22	0.03756	0.14285
Q8BYM8	Cars2	-0.39	0.01554	0.08941
P24270	Cat	0.45	0.19412	0.36289
P08074	Cbr2	0.04	0.85131	0.9072
Q91VT4	Cbr4	-0.17	0.26692	0.44786
Q3TC33	Ccdc127	-0.13	0.26966	0.4502
Q3URS9	Ccdc51	-0.05	0.60198	0.73587
Q8R3Q6	Ccdc58	-0.52	0.05107	0.16736
Q8C3X2	Ccdc90b	-0.29	0.01162	0.07462
Q6RUT7	Ccsmst1	-1.36	0.12117	0.26849
Q9CQA6	Chchd1	0.71	0.01251	0.07797
Q7TNL9	Chchd10	-1.09	0.37659	0.55107
Q9D1L0	Chchd2	0.88	0.02932	0.12479
Q9CRB9	Chchd3	0.13	0.10162	0.24802
F6QFL0	Chchd3	1.33	0.39648	0.5675
Q8VEA4	Chchd4	0.18	0.32897	0.50595
Q91VN4	Chchd6	0.34	0.00717	0.06057
Q8K2Q5	Chchd7	-0.4	0.00503	0.05352
Q91WS0	Cisd1	-0.35	0.00407	0.05352
B1AR13	Cisd3	-0.14	0.58245	0.72339
Q6P8J7	Ckmt2	0.28	0.1614	0.31856
Q60649	Clpb	0.08	0.40769	0.57721
O88696	Clpp	-0.22	0.14303	0.29477
Q9JHS4	Clpx	0.09	0.44022	0.61088
Q8R4N0	Clybl	0	0.97935	0.98217
Q9CPZ8	Cmc1	-0.18	0.07277	0.20237
Q8K199	Cmc2	0.27	0.43204	0.60313
Q9D2R6	Coa3	0.06	0.49902	0.6622
Q8BGD8	Coa6	0.17	0.11213	0.26003
Q921H9	Coa7	-0.03	0.8857	0.93205
E9Q3H6	Coq10a	-0.51	0.00472	0.05352
Q8BMS4	Coq3	-0.35	0.02781	0.11984
Q8BGB8	Coq4	1.34	0.13427	0.284
Q9CXI0	Coq5	0.01	0.89842	0.93606
Q8R1S0	Coq6	-0.38	0.00526	0.0548
P97478	Coq7	-0.34	0.00321	0.05352
Q60936	Coq8a	-0.37	0.00297	0.05352
Q8K1Z0	Coq9	-0.44	0.00374	0.05352
F6SFF5	Coq9	-0.5	0.19372	0.36289
Q8CFY5	Cox10	0.3	0.03735	0.14285
P56394	Cox17	0.75	0.38825	0.55991
Q8K0C8	Cox19	0.29	0.5384	0.68955
Q9D7J4	Cox20	-0.22	0.3047	0.48343
P19783	Cox4i1	0.23	0.03672	0.14285
P12787	Cox5a	0.03	0.73723	0.82731
P19536	Cox5b	-0.01	0.93428	0.9562
P43024	Cox6a1	0.41	0.01121	0.0739
P43023	Cox6a2	0.21	0.08868	0.22813
P56391	Cox6b1	0.23	0.22466	0.39801
Q9CPQ1	Cox6c	-0.13	0.28233	0.46151
P56392	Cox7a1	-0.15	0.49744	0.6622
P48771	Cox7a2	0.39	0.03081	0.12724
Q61387	Cox7a2l	0.13	0.79407	0.86297
P56393	Cox7b	0.3	0.77019	0.8466
P17665	Cox7c	0.46	0.13805	0.28937
P48772	Cox8b	0.61	0.12794	0.27819
P36552	Cpox	0.13	0.36098	0.53157
Q924X2	Cpt1b	-0.34	0.04662	0.15865
P52825	Cpt2	-0.25	0.08058	0.21716
P47934	Crat	-0.1	0.31485	0.49165
P47199	Cryz	-0.38	0.09557	0.2391
Q9CZU6	Cs	-0.19	0.03805	0.14285
Q80X68	Csl	-0.78	0.63234	0.75707
P56395	Cyb5a	0.21	0.16156	0.31856
Q9CQX2	Cyb5b	-0.04	0.81439	0.87723
Q9DB73	Cyb5r1	-0.3	0.04415	0.15798
Q9DCN2	Cyb5r3	-0.29	0.09518	0.2391
Q9D0M3	Cyc1	0.07	0.71791	0.81482
P62897	Cycs	-0.38	0.14954	0.30432
Q9ER88	Dap3	-0.09	0.69096	0.79981
Q8BIP0	Dars2	-0.04	0.62927	0.75599
P31786	Dbi	-0.05	0.83105	0.89352
P53395	Dbt	-0.35	0.00448	0.05352
Q8BHC4	Dcakd	-0.69	0.02264	0.10972
Q9CQ62	Decr1	-0.1	0.28503	0.46267
Q9QX60	Dguok	-0.38	0.04504	0.15798
O35435	Dhodh	0.07	0.40958	0.57872
Q99L04	Dhrs1	-0.63	0.10393	0.25012
Q99LB2	Dhrs4	-0.34	0.00705	0.06057
Q99J47	Dhrs7b	-0.52	0.0088	0.06761
Q9JIQ3	Diablo	0.98	0.0001	0.01366
Q8BMF4	Dlat	-0.05	0.54376	0.69259
O08749	Dld	0.09	0.43772	0.6093
Q9D2G2	Dlst	-0.23	0.01669	0.09077
Q99M87	Dnaja3	0.11	0.21009	0.37991
Q5U458	Dnajc11	0.24	0.01038	0.0739
Q9CQV7	Dnajc19	0.13	0.18772	0.35801
Q8VCE1	Dnajc28	0.12	0.25307	0.43189
P59041	Dnajc30	0.09	0.46227	0.6312
Q9D844	Dnajc4	-0.27	0.36084	0.53157
Q9D113	Dnlz	0.12	0.89418	0.93433
E9PUD2	Dnm1l	0.33	0.56728	0.71055
Q8VCG1	Dut	0.14	0.51913	0.67872
Q9CXJ1	Ears2	0.07	0.47908	0.64727
O35459	Ech1	-0.11	0.24452	0.42143
Q9D9V3	Echdc1	-1.91	0.01097	0.0739
Q3TLP5	Echdc2	-0.49	0.0012	0.04057
Q9D7J9	Echdc3	-0.36	0.01266	0.07818
Q8BH95	Echs1	-0.05	0.69703	0.80417
P42125	Eci1	-0.14	0.22429	0.39801
E9PUY9	Eci2	0.26	0.10825	0.25528
Q9WUR2	Eci2	-0.15	0.13373	0.284
A0A0R4J174	Ecsit	-0.17	0.05541	0.1739
O08600	Endog	0.02	0.86435	0.91689
P34914	Ephx2	-0.25	0.22177	0.39589
Q99LC5	Etfa	0.17	0.29887	0.47628
Q9DCW4	Etfb	0.29	0.08673	0.22813
Q921G7	Etfdh	0.1	0.25899	0.43826
Q91V16	Etfrf1	0.12	0.28465	0.46267
Q9DCM0	Ethe1	0.16	0.53506	0.68904
Q8C163	Exog	-0.24	0.67811	0.79169
Q8R0F8	Fahd1	0.11	0.29729	0.47485
A0A0R4J094	Fahd2a	-0.5	0.00122	0.04057
Q9CR98	Fam136a	-0.07	0.72188	0.81679
Q9D6U8	Fam162a	0.06	0.47942	0.64727
Q7TPD2	Fam185a	-0.11	0.6443	0.76614
Q8BGY7	Fam210a	-0.45	0.03799	0.14285
Q9CYH2	Fam213a	0.41	0.49358	0.66
Q99M01	Fars2	-0.01	0.97256	0.981
Q922E6	Fastkd2	-0.15	0.71793	0.81482
P46656	Fdx1	-0.12	0.5231	0.68151
Q9CPW2	Fdx2	-1.08	0.43024	0.60303
Q61578	Fdxr	0.18	0.14545	0.29773
Q544X6	Fech	-0.18	0.08766	0.22813
P97807	Fh	-0.2	0.03346	0.13501
Q9CQ92	Fis1	-0.92	0.00663	0.05929
O35465	Fkbp8	0.32	0.05036	0.16582
Q8R123	Flad1	-0.32	0.00818	0.06636
Q9CR13	Fmc1	0.05	0.67608	0.79169
P09528	Fth1	1.15	0.01414	0.08302
Q9D6K8	Fundc2	-0.18	0.08818	0.22813
O35943	Fxn	-0.13	0.31044	0.4874
Q9CR59	Gadd45gip1	0.73	0.00247	0.05227
P16858	Gapdh	0.8	0.12784	0.27819
Q9CZD3	Gars	0.5	0.58713	0.72662
Q99JT1	Gatb	-0.39	0.18742	0.35801
Q8CBY0	Gatc	0.31	0.02631	0.11648
Q9D172	Gatd3a	0.14	0.53662	0.68904
O88986	Gcat	-1.38	0.11373	0.26081
Q60759	Gcdh	-0.18	0.10811	0.25528
Q91WK5	Gcsh	0.06	0.80404	0.87011
P56213	Gfer	-0.35	0.0475	0.15865
Q8K0D5	Gfm1	-0.06	0.38003	0.55148
Q8R2Q4	Gfm2	0.06	0.53072	0.68783
Q91VC9	Ghitm	-0.06	0.64185	0.76583
Q9CPV4	Glod4	-0.12	0.24401	0.42143
Q923X4	Glrx2	-0.09	0.27725	0.45601
Q80Y14	Glrx5	0.41	0.04742	0.15865
D3Z7P3	Gls	0.32	0.01504	0.08751
P26443	Glud1	-0.25	0.03605	0.14135
Q9CXU4	Gm10273	-0.19	0.45337	0.62663
P05202	Got2	-0.08	0.35494	0.52991
Q64521	Gpd2	0.14	0.12742	0.27819
P06745	Gpi	0.73	0.03987	0.14783
P11352	Gpx1	0.47	0.11028	0.25877
O70325	Gpx4	-0.08	0.70237	0.80634
Q91Z53	Grhpr	-0.76	0.0017	0.04319
Q99LP6	Grpel1	0.33	0.01217	0.07653
Q8C5Q4	Grsf1	0.18	0.16265	0.3198
P47791	Gsr	2.09	0.03008	0.1257
Q9DCM2	Gstk1	-0.63	0.00868	0.06761
Q9WVL0	Gstz1	-0.4	0.00467	0.05352
Q8C3X4	Guf1	-0.26	0.01615	0.08941
Q564G0	Guk1	0.48	0.0017	0.04319
Q61425	Hadh	-0.18	0.05805	0.17692
Q8BMS1	Hadha	0.36	0.04934	0.16322
Q99JY0	Hadhb	0.05	0.5295	0.68783
G5E8T9	Hagh	0.24	0.23112	0.40431
Q99KK9	Hars2	0.37	0.07252	0.20237
P53702	Hccs	0.03	0.88932	0.93205
Q9CYW4	Hdhd3	-1.66	0.00378	0.05352
Q91WM2	Hdhd5	0	0.97622	0.98217
A0A140T8J4	Hebp1	-0.12	0.59215	0.72768
Q99L13	Hibadh	0.26	0.04559	0.15865
Q8QZS1	Hibch	-0.09	0.24826	0.42577
Q9JLR9	Higd1a	-0.23	0.139	0.29049
Q9CQJ1	Higd2a	-0.19	0.03196	0.13044
P70349	Hint1	-0.29	0.77937	0.85267
Q9D0S9	Hint2	0.47	0.03053	0.12685
P17710	Hk1	-0.54	0.03702	0.14285
O08528	Hk2	-0.69	0.05997	0.1812
P38060	Hmgcl	-0.4	0.02158	0.1073
Q8K3A0	Hscb	-0.14	0.20853	0.37991
Q99N15	Hsd17b10	-0.04	0.67827	0.79169
P51660	Hsd17b4	0.33	0.22943	0.40338
P50171	Hsd17b8	-0.12	0.35438	0.52991
Q2TPA8	Hsdl2	-0.26	0.01069	0.0739
P38647	Hspa9	0.29	0.0084	0.06738
P35385	Hspb7	0.92	0.1195	0.26849
P63038	Hspd1	0.08	0.45696	0.62664
Q64433	Hspe1	0.37	0.06308	0.18422
Q9Z2G9	Htatip2	-0.04	0.75791	0.84176
Q9JIY5	Htra2	-0.16	0.31325	0.49024
Q8BIJ6	Iars2	0.01	0.94663	0.96459
Q8CAK1	Iba57	-0.08	0.53623	0.68904
P54071	Idh2	0.25	0.01001	0.0739
Q9D6R2	Idh3a	-0.09	0.54124	0.69065
Q91VA7	Idh3b	-0.32	0.01386	0.08272
P70404	Idh3g	-0.15	0.15124	0.30599
Q8CAQ8	Immt	0.16	0.06555	0.18751
E9Q800	Immt	-0.02	0.96267	0.97383
Q9D924	Isca1	-0.09	0.35302	0.52991
Q9DCB8	Isca2	0.06	0.49803	0.6622
Q9D7P6	Iscu	0.63	0.00354	0.05352
P85094	Isoc2a	-0.05	0.58966	0.72718
Q9JHI5	Ivd	-0.3	0.01163	0.07462
Q71RI9	Kyat3	-0.27	0.00881	0.06761
Q91YP0	L2hgdh	-0.17	0.09848	0.24376
Q9EP89	Lactb	-0.01	0.91704	0.94689
F8VQJ3	Lamc1	0.98	0.0603	0.1814
Q9CPY7	Lap3	0.11	0.16513	0.32377
Q8VDC0	Lars2	0	0.97811	0.98217
Q7TNG8	Ldhd	0.45	0.00471	0.05352
Q9Z2I0	Letm1	-0.24	0.08973	0.22859
Q99M04	Lias	0.13	0.25821	0.43826
Q8CGK3	Lonp1	0.08	0.41148	0.58024
Q6PB66	Lrpprc	-0.28	0.01343	0.081
P97823	Lypla1	-0.45	0.05361	0.17166
Q8R033	Lyrm2	0.99	0.00506	0.05352
Q8K215	Lyrm4	-0.05	0.6539	0.77229
Q9DA03	Lyrm7	0.29	0.27504	0.45385
Q922B1	Macrod1	0.01	0.96455	0.97432
Q8BW75	Maob	-0.95	0.00054	0.03403
Q922Q1	Marc2	-0.32	0.13338	0.284
Q499X9	Mars2	0.04	0.68928	0.7992
Q8VCF0	Mavs	-0.02	0.89985	0.93606
Q8R3F5	Mcat	-0.51	0.10264	0.24963
Q99MR8	Mccc1	-0.32	0.00636	0.05921
Q3ULD5	Mccc2	-0.31	0.00703	0.06057
Q9D1I5	Mcee	0.19	0.14405	0.29574
Q3UMR5	Mcu	-1.24	0.02768	0.11984
Q9CXD6	Mcur1	-0.02	0.88461	0.93205
P14152	Mdh1	0.79	0.12459	0.27434
P08249	Mdh2	0.16	0.33176	0.50894
Q8BMF3	Me3	-0.52	0.00564	0.05627
Q9DCS3	Mecr	0.31	0.05527	0.1739
Q9DCL4	Mettl15	-0.53	0.32135	0.49845
Q6PCP5	Mff	0.31	0.30679	0.48448
Q811U4	Mfn1	0.05	0.71263	0.81145
Q80U63	Mfn2	-0.17	0.35179	0.52991
Q9CPU4	Mgst3	-1.23	0.04622	0.15865
Q7TNS2	Minos1	-0.4	0.01787	0.09596
A6H611	Mipep	-0.18	0.16911	0.32971
Q99J39	Mlycd	-0.13	0.27273	0.45217
Q9D273	Mmab	-0.18	0.19166	0.36124
P56379	Mp68	0.85	0.47716	0.64671
P63030	Mpc1	-0.16	0.28744	0.46335
Q9D023	Mpc2	-0.2	0.21772	0.38966
Q99J99	Mpst	-0.6	0.00413	0.05352
P19258	Mpv17	-1.34	0.19201	0.36124
Q9CPY0	Mrm2	0.5	0.33647	0.5139
Q99N96	Mrpl1	0.3	0.02394	0.11217
Q3TBW2	Mrpl10	-0.09	0.64754	0.76737
Q9CQF0	Mrpl11	0.38	0.01105	0.0739
Q9DB15	Mrpl12	0.22	0.07516	0.20655
Q9D1P0	Mrpl13	0.23	0.11376	0.26081
Q9D1I6	Mrpl14	0.85	0.00063	0.03403
Q9CPR5	Mrpl15	0.48	0.00145	0.04205
Q99N93	Mrpl16	0.21	0.08513	0.22681
Q9D8P4	Mrpl17	0.32	0.03587	0.14135
Q9CQL5	Mrpl18	0.47	0.08767	0.22813
Q9D338	Mrpl19	0.22	0.03566	0.14135
Q9D773	Mrpl2	0.36	0.02166	0.1073
Q9D1N9	Mrpl21	-1.38	0.45649	0.62664
Q8BU88	Mrpl22	0.09	0.26821	0.44895
O35972	Mrpl23	0.01	0.92142	0.94959
Q9CQ06	Mrpl24	0.46	0.00379	0.05352
Q99N92	Mrpl27	0.56	0.01677	0.09077
Q9D1B9	Mrpl28	0.5	0.00185	0.04319
Q99N95	Mrpl3	0.53	0.02602	0.11648
Q9D7N6	Mrpl30	0.87	0.00427	0.05352
Q9DCI9	Mrpl32	0.05	0.79411	0.86297
Q9CQP0	Mrpl33	0.81	9e-05	0.01366
Q99N91	Mrpl34	0.23	0.15268	0.30713
Q921S7	Mrpl37	0.58	0.00334	0.05352
Q8K2M0	Mrpl38	-0.12	0.33312	0.5099
Q9JKF7	Mrpl39	0.39	0.0018	0.04319
Q9DCU6	Mrpl4	0.1	0.58591	0.7264
Q9Z2Q5	Mrpl40	0.46	0.01098	0.0739
Q9CQN7	Mrpl41	0.25	0.11556	0.26187
Q9CPV3	Mrpl42	0.74	0.00365	0.05352
Q5RL20	Mrpl43	0.72	0.00031	0.02408
Q9CY73	Mrpl44	0.28	0.06462	0.18638
Q9D0Q7	Mrpl45	0.23	0.02097	0.10683
Q9EQI8	Mrpl46	0.43	0.00432	0.05352
Q8K2Y7	Mrpl47	0.19	0.07958	0.21614
E9QPQ8	Mrpl48	0.35	0.03806	0.14285
Q9CQ40	Mrpl49	0.14	0.35724	0.53157
Q8VDT9	Mrpl50	0.52	0.00186	0.04319
Q9CPY1	Mrpl51	0.41	0.01346	0.081
Q9D0Y8	Mrpl52	0.03	0.83339	0.89356
Q9D1H8	Mrpl53	0.31	0.12985	0.28061
Q9CPW3	Mrpl54	0.35	0.00398	0.05352
Q9CZ83	Mrpl55	0.99	4e-05	0.01366
Q9CQF8	Mrpl57	0.45	0.00258	0.05244
Q8R035	Mrpl58	0.46	0.00462	0.05352
Q99N94	Mrpl9	0.07	0.39435	0.56637
G5E8U8	Mrps10	1.17	0.03368	0.13509
Q9DCA2	Mrps11	0.13	0.23263	0.40595
O35680	Mrps12	-0.03	0.8988	0.93606
Q9CR88	Mrps14	0.21	0.26557	0.44667
Q9DC71	Mrps15	0.1	0.35957	0.53157
Q9CPX7	Mrps16	0.13	0.32085	0.49845
Q9CQE3	Mrps17	-1.08	0.20756	0.37991
Q99N85	Mrps18a	0.26	0.15819	0.31549
Q99N84	Mrps18b	0.12	0.43198	0.60313
Q924T2	Mrps2	-0.21	0.11846	0.26759
P58059	Mrps21	0.1	0.63196	0.75707
Q9CXW2	Mrps22	-0.1	0.25593	0.43571
Q8VE22	Mrps23	0.19	0.10397	0.25012
Q9CQV5	Mrps24	-1.2	0.19548	0.36289
Q9D125	Mrps25	-0.38	0.02164	0.1073
Q80ZS3	Mrps26	0.03	0.75331	0.83995
Q8BK72	Mrps27	-0.34	0.00864	0.06761
Q9CY16	Mrps28	0.33	0.01613	0.08941
Q9D0G0	Mrps30	0.23	0.13213	0.28377
Q61733	Mrps31	0.05	0.68803	0.79908
Q9D2R8	Mrps33	0.42	0.46062	0.63041
Q9JIK9	Mrps34	-0.05	0.5895	0.72718
Q8BJZ4	Mrps35	-0.48	0.01021	0.0739
Q9CQX8	Mrps36	-0.12	0.2841	0.46267
Q9D6T9	Mrps36	-0.08	0.68062	0.79311
Q99N87	Mrps5	-0.41	0.02482	0.11397
P58064	Mrps6	0.11	0.35861	0.53157
Q80X85	Mrps7	-0.03	0.72201	0.81679
Q9D7N3	Mrps9	-0.03	0.77761	0.85208
Q9D6S7	Mrrf	-0.05	0.67421	0.79122
Q9D6Y7	Msra	-0.26	0.02976	0.12514
Q78J03	Msrb2	0.12	0.48811	0.6552
Q791T5	Mtch1	0.44	0.50536	0.66806
Q791V5	Mtch2	-0.53	0.04857	0.16144
P00405	Mtco2	-0.23	0.11397	0.26081
Q8BKY8	Mterf2	-0.7	0.07736	0.21094
Q9CRB8	Mtfp1	-0.05	0.55194	0.70046
Q9CWE0	Mtfr1l	-0.17	0.40016	0.57002
Q91YJ5	Mtif2	-0.18	0.09843	0.24376
Q9CZD5	Mtif3	0.19	0.06359	0.18424
Q8BJU9	Mtrf1l	-0.88	0.02597	0.11648
F7C846	Mtx1	-0.01	0.94464	0.96398
O88441	Mtx2	-0.42	0.13418	0.284
Q8VCM5	Mul1	-0.74	0.00562	0.05627
P16332	Mut	0.03	0.71157	0.81145
Q8C5H8	Nadk2	-0.19	0.07478	0.2063
Q9CZ42	Naxd	-0.2	0.09495	0.2391
Q8K4Z3	Naxe	-0.05	0.7467	0.83659
O35683	Ndufa1	2.29	0.18744	0.35801
Q99LC3	Ndufa10	0.3	0.02637	0.11648
Q9D8B4	Ndufa11	0.56	0.01956	0.1019
Q7TMF3	Ndufa12	-0.11	0.31074	0.4874
Q9ERS2	Ndufa13	0.22	0.18685	0.35801
Q9CQ75	Ndufa2	0.32	0.00554	0.05627
Q9CQ91	Ndufa3	-0.08	0.73342	0.82703
Q62425	Ndufa4	0.34	0.07085	0.19862
Q9CPP6	Ndufa5	0.39	0.02079	0.10668
Q9CQZ5	Ndufa6	0.69	0.00087	0.03786
Q9Z1P6	Ndufa7	0.26	0.00895	0.06792
Q9DCJ5	Ndufa8	0.19	0.20989	0.37991
Q9DC69	Ndufa9	0.04	0.73711	0.82731
Q9CR21	Ndufab1	-0.15	0.12701	0.27819
Q9CWX2	Ndufaf1	-0.12	0.34349	0.52234
Q59J78	Ndufaf2	0.22	0.02826	0.121
Q9JKL4	Ndufaf3	-0.18	0.38935	0.56034
Q9D1H6	Ndufaf4	0.21	0.12013	0.26849
A2APY7	Ndufaf5	-0.43	0.02239	0.10929
A2AIL4	Ndufaf6	-0.1	0.63483	0.75876
Q9CWG8	Ndufaf7	0.14	0.35513	0.52991
Q9DCS9	Ndufb10	0.37	0.00491	0.05352
O09111	Ndufb11	-0.12	0.6119	0.74297
Q9CPU2	Ndufb2	-0.38	0.02532	0.1155
Q9CQZ6	Ndufb3	-0.07	0.55774	0.70526
Q9CQC7	Ndufb4	0.13	0.10353	0.25012
Q9CQH3	Ndufb5	-0.02	0.88932	0.93205
Q3UIU2	Ndufb6	0.11	0.45458	0.62664
Q9CR61	Ndufb7	-0.05	0.66687	0.78495
Q9D6J5	Ndufb8	0.1	0.56804	0.71055
Q9CQJ8	Ndufb9	0.17	0.07348	0.20353
Q9CQ54	Ndufc2	-0.12	0.1908	0.36124
Q91VD9	Ndufs1	0.3	0.00788	0.06472
Q91WD5	Ndufs2	0.18	0.1291	0.27986
Q9DCT2	Ndufs3	0	0.98387	0.98528
Q9CXZ1	Ndufs4	0.4	0.00396	0.05352
Q99LY9	Ndufs5	0.58	0.00493	0.05352
P52503	Ndufs6	0.27	0.04041	0.14821
Q9DC70	Ndufs7	0.14	0.22819	0.40323
Q8K3J1	Ndufs8	0.28	0.01955	0.1019
Q91YT0	Ndufv1	0.27	0.02329	0.11214
Q9D6J6	Ndufv2	0.14	0.15257	0.30713
Q3U422	Ndufv3	0.2	0.08157	0.21897
Q8BK30	Ndufv3	0.2	0.17123	0.33292
Q9Z1J3	Nfs1	0.16	0.08231	0.22011
Q9QZ23	Nfu1	-0.11	0.48696	0.65491
Q7TMG8	Nipsnap2	-0.35	0.06156	0.1831
Q8VDK1	Nit1	0.05	0.95602	0.9685
Q9JHW2	Nit2	-0.49	0.00068	0.03403
Q3TL44	Nlrx1	-0.04	0.61417	0.74297
Q99JR6	Nmnat3	-0.46	0.00173	0.04319
Q61941	Nnt	0.16	0.10134	0.24802
Q3UHB1	Nt5dc3	-0.13	0.22904	0.40338
Q9CWD8	Nubpl	0	0.98917	0.98917
Q8JZU0	Nudt13	-0.87	0.05471	0.17358
P56380	Nudt2	-0.3	0.04097	0.14821
Q8CH40	Nudt6	-0.89	0.11478	0.26098
Q9CR24	Nudt8	0.37	0.01616	0.08941
Q8BVU5	Nudt9	0.39	0.08804	0.22813
P29758	Oat	0.27	0.02207	0.10851
E9QQ96	Obscn	1.54	0.02393	0.11217
Q9CRD0	Ociad1	-0.07	0.61319	0.74297
Q60597	Ogdh	-0.07	0.385	0.55638
B2RXT3	Ogdhl	-0.57	0.00763	0.06342
Q9D8H7	Oma1	0.34	0.17796	0.3441
F6U775	Opa1	-0.25	0.11091	0.2589
P58281	Opa1	-0.13	0.13659	0.28718
Q505D7	Opa3	-0.3	0.2871	0.46335
Q8BGA9	Oxa1l	0.07	0.73708	0.82731
Q9D0K2	Oxct1	0.17	0.1318	0.28377
Q9CR10	Oxld1	-1.1	0.01871	0.09968
Q8VE38	Oxnad1	-0.11	0.61346	0.74297
Q9D404	Oxsm	-0.01	0.95251	0.96636
P09103	P4hb	0.49	0.06802	0.19299
Q9DCL9	Paics	1.12	0.18433	0.35542
Q9CQV1	Pam16	0.28	0.02411	0.1122
Q99LX0	Park7	-0.39	0.01122	0.0739
Q8CFI5	Pars2	0.44	0.55909	0.70568
A0A0R4J1R7	Pcbd2	0.03	0.75855	0.84176
Q91ZA3	Pcca	-0.29	0.00636	0.05921
Q99MN9	Pccb	-0.58	0.00121	0.04057
E9QPD7	Pcx	-0.19	0.02167	0.1073
S4R2K0	Pdf	-0.07	0.94895	0.96555
P35486	Pdha1	0.11	0.31712	0.49408
Q9D051	Pdhb	0.17	0.09772	0.24361
Q8BKZ9	Pdhx	0.17	0.23102	0.40431
Q8BFP9	Pdk1	-0.35	0.10514	0.25132
Q9JK42	Pdk2	-0.07	0.50123	0.66387
O70571	Pdk4	-0.59	0.01168	0.07462
Q3UV70	Pdp1	-0.4	0.03725	0.14285
Q504M2	Pdp2	-0.51	0.3456	0.52328
Q7TSQ8	Pdpr	-0.05	0.57908	0.72171
P0DJE0	Pet100	-0.16	0.10676	0.25347
Q8BX10	Pgam5	0.9	0.0003	0.02408
P67778	Phb	0.26	0.01119	0.0739
O35129	Phb2	0.19	0.12387	0.2736
Q8BSF4	Pisd	-0.06	0.79497	0.86297
Q8K411	Pitrm1	-0.12	0.2959	0.47371
Q9Z2Y8	Plpbp	-0.02	0.8364	0.89541
Q9DC61	Pmpca	-0.01	0.90967	0.94342
Q9CXT8	Pmpcb	0.11	0.16829	0.32905
Q8K1N1	Pnpla8	-0.05	0.60415	0.73723
Q8K1R3	Pnpt1	0.08	0.35173	0.52991
Q91VA6	Poldip2	0.15	0.45681	0.62664
Q91VM9	Ppa2	0.06	0.4986	0.6622
Q99KR7	Ppif	0.5	0.06658	0.18968
Q8BXN7	Ppm1k	-0.05	0.88721	0.93205
P51175	Ppox	-0.11	0.37836	0.55148
Q6NVE9	Pptc7	0.21	0.27917	0.45742
Q61171	Prdx2	1.04	0.05556	0.1739
P20108	Prdx3	0.09	0.463	0.6312
P99029	Prdx5	0.05	0.69628	0.80417
Q6GT24	Prdx6	1.22	0.00087	0.03786
Q9WU79	Prodh	0.27	0.02605	0.11648
Q8R3K3	Ptcd2	0.79	0.24107	0.41754
Q14C51	Ptcd3	0.03	0.76478	0.84331
Q8BWM0	Ptges2	-0.13	0.17412	0.3376
Q66GT5	Ptpmt1	-0.48	0.01032	0.0739
Q8R2Y8	Ptrh2	-0.16	0.53114	0.68783
Q9D1C3	Pyurf	0.13	0.62272	0.75025
Q8BVI4	Qdpr	-0.73	0.19685	0.36447
Q9CZN8	Qrsl1	0.11	0.50787	0.67012
Q3U186	Rars2	0.17	0.3103	0.4874
Q8CEE7	Rdh13	-0.29	0.15087	0.30599
Q9ERI6	Rdh14	0.06	0.78773	0.86046
Q9D8S4	Rexo2	0.44	0.06979	0.19644
Q8BG51	Rhot1	-0.92	0.15493	0.31074
Q8JZN7	Rhot2	0.07	0.55387	0.70163
Q9DCV4	Rmdn1	-0.41	0.0027	0.05244
P47968	Rpia	0.03	0.93357	0.9562
Q5XJF6	Rpl10a	0.68	0.16097	0.31856
Q9D1R9	Rpl34	0.66	0.46713	0.63559
P62264	Rps14	1.48	0.08905	0.22813
P62270	Rps18	0.78	0.21465	0.38715
Q924D0	Rtn4ip1	-0.17	0.04003	0.14783
Q8BGH2	Samm50	-0.05	0.7312	0.82585
Q9JJL8	Sars2	-0.04	0.74942	0.83695
Q8R127	Sccpdh	-0.5	0.0236	0.11217
Q5SUC9	Sco1	0.02	0.86697	0.91689
Q8VCL2	Sco2	0.01	0.95195	0.96636
P32020	Scp2	-0.02	0.91233	0.94342
Q8K2B3	Sdha	0.15	0.08923	0.22813
Q3U276	Sdhaf1	0.05	0.79085	0.86252
Q8C6I2	Sdhaf2	0.68	0.00475	0.05352
Q8BQU3	Sdhaf3	0.3	0.12048	0.26849
Q9CQA3	Sdhb	0.15	0.06361	0.18424
Q9CZB0	Sdhc	-0.28	0.28988	0.46621
Q9CXV1	Sdhd	-0.22	0.27765	0.45601
Q5M8N4	Sdr39u1	-0.14	0.40482	0.57548
Q3U213	Serac1	0.89	0.13617	0.28714
Q91V61	Sfxn3	-0.48	0.27447	0.45385
Q9CZN7	Shmt2	-0.06	0.43821	0.6093
Q8R104	Sirt3	-0.14	0.20759	0.37991
Q8R216	Sirt4	0.18	0.30474	0.48343
Q8K2C6	Sirt5	0.11	0.54064	0.69065
Q9QZD8	Slc25a10	-0.38	0.59368	0.72828
Q9CR62	Slc25a11	0.01	0.92238	0.94959
Q8BH59	Slc25a12	-0.34	0.10036	0.24665
Q9QXX4	Slc25a13	-0.09	0.65014	0.76915
Q9Z2Z6	Slc25a20	-0.35	0.20894	0.37991
Q9D6M3	Slc25a22	0.17	0.0804	0.21716
G5E902	Slc25a3	-0.12	0.52333	0.68151
Q3V132	Slc25a31	0.03	0.89083	0.93223
A2ADF7	Slc25a34	-1.48	1e-05	0.00634
P48962	Slc25a4	0.13	0.10428	0.25012
Q8R0Y8	Slc25a42	-0.43	0.00624	0.05921
Q9CQS4	Slc25a46	0.22	0.3796	0.55148
P51881	Slc25a5	0.46	0.00094	0.03872
Q5HZI9	Slc25a51	-0.88	0.06304	0.18422
Q5IRJ6	Slc30a9	-0.25	0.2096	0.37991
Q9D8T7	Slirp	-0.03	0.76287	0.84253
D3Z7Q2	Smim20	-0.06	0.76756	0.84505
Q3V460	Smim26	0.09	0.68671	0.79887
P08228	Sod1	-0.41	0.05693	0.17584
P09671	Sod2	0.11	0.34468	0.52301
Q3ULF4	Spg7	0.15	0.25931	0.43826
Q64105	Spr	-0.57	0.00144	0.04205
Q91WK1	Spryd4	0.27	0.04372	0.1573
Q9R112	Sqor	-0.32	0.0406	0.14821
Q8R2K3	Ssbp1	0.02	0.80942	0.87322
P54116	Stom	0.75	0.04741	0.15865
Q99JB2	Stoml2	0.5	0.00268	0.05244
Q9Z2I9	Sucla2	-0.04	0.71225	0.81145
Q9WUM5	Suclg1	-0.17	0.05436	0.17326
Q9Z2I8	Suclg2	-0.63	0.00044	0.03063
Q8R086	Suox	-0.01	0.97878	0.98217
Q80YD1	Supv3l1	0.3	0.04622	0.15865
P09925	Surf1	0.19	0.19506	0.36289
Q8K0Z7	Taco1	0.27	0.12084	0.26849
Q3TUH1	Tamm41	0.33	0.14054	0.29282
Q3UQ84	Tars2	-0.1	0.47404	0.64374
Q91YM4	Tbrg4	-0.67	0.0072	0.06057
Q66JZ4	TCAIM	0.33	0.05353	0.17166
Q5SSK3	Tefm	0.76	0.04437	0.15798
P40630	Tfam	0.14	0.21523	0.38718
Q6XPS7	Tha1	0.22	0.04585	0.15865
Q3UUI3	Them4	0.38	0.00662	0.05929
Q8BH55	Thnsl1	0.07	0.70102	0.80612
P62073	Timm10	0.05	0.70688	0.81019
Q9WV96	Timm10b	-0.03	0.84799	0.90504
P62075	Timm13	0.03	0.90374	0.9387
Q9Z0V8	Timm17a	-0.14	0.30656	0.48448
Q9Z0V7	Timm17b	-0.08	0.35913	0.53157
Q8CCM6	Timm21	1.03	0.05257	0.17045
Q9CQ85	Timm22	1.65	0.07645	0.20927
O35857	Timm44	0.07	0.51644	0.67759
Q9D880	Timm50	0.06	0.48964	0.65598
Q9WVA2	Timm8a1	0.05	0.70037	0.80612
P62077	Timm8b	-0.07	0.77252	0.84783
Q9WV98	Timm9	0.42	0.34245	0.5219
Q8BUY5	Timmdc1	-0.52	0.20777	0.37991
P40142	Tkt	0.72	0.25272	0.43189
Q8BK08	Tmem11	-1.46	0.01415	0.08302
Q9D8Y1	Tmem126a	-0.67	0.01104	0.0739
Q8VD26	Tmem143	-0.11	0.74912	0.83695
Q8BPE4	Tmem177	-0.65	0.48371	0.65179
Q4VAE3	Tmem65	-0.42	0.06878	0.19437
Q921N7	Tmem70	0.09	0.61992	0.74862
Q91ZE0	Tmlhe	-0.36	0.59647	0.73042
Q9DCC8	Tomm20	0.02	0.91112	0.94342
Q9CPQ3	Tomm22	-0.25	0.05767	0.17654
Q9QYA2	Tomm40	-0.03	0.84621	0.90452
B1AXP6	Tomm5	-0.28	0.11048	0.25877
Q9CQN3	Tomm6	0.5	0.14166	0.29429
Q9CZW5	Tomm70	0.09	0.53701	0.68904
P17751	Tpi1	0.1	0.75644	0.84176
Q9CQN1	Trap1	0.17	0.04493	0.15798
Q9D8Z2	Triap1	0.44	0.08773	0.22813
Q3UFY8	Trmt10c	0.41	0.0471	0.15865
Q9DAT5	Trmu	-0.98	0.06304	0.18422
Q8K1J6	Trnt1	-0.07	0.62341	0.75025
Q9CZR8	Tsfm	0.36	0.06492	0.18649
P52196	Tst	-0.24	0.03483	0.13893
Q9D0B5	Tstd3	1.2	0.21594	0.38748
Q8CC21	Ttc19	-0.36	0.05604	0.17464
Q8BFR5	Tufm	0.1	0.45072	0.62421
P97493	Txn2	-0.08	0.53268	0.68854
Q9JLT4	Txnrd2	-0.04	0.58006	0.72171
P56501	Ucp3	0.07	0.79901	0.86601
Q9CWU6	Uqcc1	-0.82	0.41862	0.58793
Q9CQY6	Uqcc2	-0.16	0.09927	0.24485
Q8R1I1	Uqcr10	0.16	0.20966	0.37991
Q9CPX8	Uqcr11	0.11	0.39866	0.56904
Q9D855	Uqcrb	0.13	0.12093	0.26849
Q9CZ13	Uqcrc1	0.3	0.03103	0.12739
Q9DB77	Uqcrc2	0.22	0.01938	0.1019
Q9CR68	Uqcrfs1	0.07	0.51925	0.67872
P99028	Uqcrh	0.09	0.56343	0.70732
Q9CQ69	Uqcrq	-0.02	0.92682	0.95275
Q78IK2	Usmg5	-0.1	0.27144	0.4511
Q3U2A8	Vars2	-0.33	0.01021	0.0739
Q60932	Vdac1	0.09	0.51301	0.67435
Q60930	Vdac2	0.02	0.86577	0.91689
Q60931	Vdac3	0.14	0.26461	0.44614
Q8CC88	Vwa8	-0.27	0.01584	0.08941
B7ZMP1	Xpnpep3	-0.19	0.15801	0.31549
Q8BYL4	Yars2	0.09	0.37332	0.54744
O88967	Yme1l1	0.17	0.14607	0.29812
Q8BGC4	Zadh2	-0.45	0.00365	0.05352

## Sheet: B. Kidney
Priority protein ID	Symbol	logFC	P.Value	adj.P.Val
B8JJ66	2310061I04Rik	0.02	0.93304	0.95921
Q9WVM8	Aadat	-1.47	0	0.00064
Q14CH7	Aars2	0.15	0.12881	0.25853
Q99K67	Aass	-0.41	0.01076	0.04798
P61922	Abat	-0.59	0.00096	0.0123
Q9JI39	Abcb10	0	0.99481	0.99588
Q9DC29	Abcb6	1.67	0.01011	0.04581
Q61102	Abcb7	-0.38	0.06079	0.15734
Q9CXJ4	Abcb8	-0.41	0.00338	0.0233
P55096	Abcd3	0.51	0.01278	0.05438
Q6PE15	Abhd10	0.01	0.9495	0.96803
Q8K4F5	Abhd11	-0.4	0.0082	0.03882
Q921H8	Acaa1a	0.23	0.38927	0.5502
Q8VCH0	Acaa1b	-0.3	0.3521	0.51531
Q8BWT1	Acaa2	-0.06	0.62596	0.74956
Q8K370	Acad10	-0.37	0.02086	0.0742
Q80XL6	Acad11	0.38	0.04373	0.12166
D3Z7X0	Acad12	-0.74	0.00157	0.0157
Q9D7B6	Acad8	-0.55	0.00242	0.01962
Q8JZN5	Acad9	-0.62	0.00132	0.01443
A0A0R4J083	Acadl	-0.33	0.00534	0.03023
P45952	Acadm	-0.2	0.05785	0.15192
Q07417	Acads	-0.51	0.00045	0.00789
Q9DBL1	Acadsb	0.41	0.00268	0.02036
P50544	Acadvl	0.16	0.10505	0.22363
Q8QZT1	Acat1	-0.34	0.07631	0.18362
Q3V117	Acly	1.32	0.01369	0.05569
P28271	Aco1	1.32	5e-05	0.00248
Q99KI0	Aco2	0	0.97821	0.9864
Q9CQR4	Acot13	-0.02	0.91301	0.94639
Q9QYR9	Acot2	0.6	0.00211	0.01801
Q9R0X4	Acot9	-0.3	0.03783	0.11074
Q9R0H0	Acox1	0.64	0.00158	0.0157
A2A848	Acox1	0.64	0.02224	0.0781
Q9EPL9	Acox3	0.21	0.42965	0.58824
Q8BP40	Acp6	-0.16	0.1707	0.31138
Q8VCW8	Acsf2	0.61	0.00435	0.02675
Q3URE1	Acsf3	-0.43	0.00178	0.01618
P41216	Acsl1	0.27	0.02622	0.08701
Q9QUJ7	Acsl4	0.61	0.00301	0.02243
Q91VA0	Acsm1	-1.23	3e-05	0.0021
Q8K0L3	Acsm2	-0.67	0.0001	0.00322
F6XLJ8	Acsm2	-1.38	0.02662	0.08802
Q3UNX5	Acsm3	-0.38	0.01489	0.05921
Q8BGA8	Acsm5	-0.83	6e-05	0.00255
Q99NB1	Acss1	0.34	0.09371	0.20898
Q14DH7	Acss3	0.55	0.02387	0.08282
P56375	Acyp2	-0.27	0.29707	0.4545
Q9D0L4	Adck1	0.27	0.17078	0.31138
Q80V03	Adck5	0.01	0.96764	0.97926
Q8R0N6	Adhfe1	-0.04	0.73555	0.82237
Q3V384	Afg1l	0.3	0.04685	0.12698
Q920A7	Afg3l1	0.26	0.02075	0.07412
Q8JZQ2	Afg3l2	0.04	0.65588	0.77222
Q9ESW4	Agk	0.01	0.94668	0.96733
Q3UEG6	Agxt2	-1.75	0.00048	0.00827
Q9Z0X1	Aifm1	-0.05	0.6713	0.78598
Q9WTP6	Ak2	-0.2	0.1668	0.30907
Q9WTP7	Ak3	-0.15	0.15197	0.28789
Q9WUR9	Ak4	-0.32	0.10852	0.2275
G5E895	Akr1b10	-1.1	6e-05	0.00264
Q8CG76	Akr7a2	-0.56	0.00332	0.02313
Q8VC19	Alas1	0.12	0.56921	0.7038
Q9Z110	Aldh18a1	3.61	0	0.00051
Q9CZS1	Aldh1b1	0.79	0.00178	0.01618
Q8R0Y6	Aldh1l1	1.05	0.00058	0.0088
Q8K009	Aldh1l2	2.3	0.02213	0.07806
P47738	Aldh2	-0.06	0.43193	0.59003
P47740	Aldh3a2	-0.03	0.78891	0.86332
Q8CHT0	Aldh4a1	-0.5	0.00042	0.00759
Q8BWF0	Aldh5a1	-0.46	0.00239	0.01962
Q9EQ20	Aldh6a1	-0.54	0.00051	0.00846
Q9DBF1	Aldh7a1	-0.8	4e-05	0.00228
Q9JLJ2	Aldh9a1	-0.4	0.00258	0.01981
Q9D6Z0	Alkbh7	0.42	0.03307	0.1009
O09174	Amacr	-0.46	0.00373	0.02455
Q8CFA2	Amt	-1.38	5e-05	0.00248
Q8K1C0	Angel2	0.69	0.16252	0.30446
Q9DCZ4	Apoo	0.02	0.87293	0.91993
Q78IK4	Apool	-0.39	0.00307	0.02262
O08691	Arg2	-0.58	0.00836	0.03939
Q9D0J4	Arl2	-0.36	0.27535	0.42985
Q9D0L7	Armc10	-0.04	0.70452	0.80476
Q91WU5	As3mt	1	0.1686	0.31068
Q9D5T0	Atad1	-0.24	0.35507	0.51875
Q925I1	Atad3	0.11	0.34528	0.50887
Q8C2Q8	Atp5c1	0.06	0.73544	0.82237
Q9CQQ7	Atp5f1	-0.09	0.61703	0.74096
Q03265	Atp5f1a	-0.01	0.92761	0.95596
P56480	Atp5f1b	-0.01	0.95191	0.96803
Q9D3D9	Atp5f1d	0.04	0.80474	0.87605
P56382	Atp5f1e	0.21	0.71556	0.81406
Q9DCX2	Atp5h	-0.04	0.69033	0.79519
P97450	Atp5j	-0.07	0.49021	0.63954
P56135	Atp5j2	0.05	0.59874	0.7252
Q9CPQ8	Atp5l	-0.12	0.35087	0.5153
P56383	Atp5mc2	0.86	0.55768	0.69545
Q06185	Atp5me	-0.03	0.79234	0.86521
Q9DB20	Atp5o	0.04	0.81565	0.88447
Q9CRA7	Atp5s	-0.51	0.10903	0.2275
Q811I0	Atpaf1	0.11	0.51972	0.66383
Q91YY4	Atpaf2	0.09	0.69485	0.79645
E9PV44	Atpif1	-0.2	0.10979	0.22853
Q9JLZ3	Auh	-0.28	0.01633	0.06285
Q9DCJ7	Aurkaip1	-0.03	0.8326	0.89412
O35855	Bcat2	0.3	0.14205	0.27403
Q3U3J1	Bckdha	-0.01	0.94309	0.96718
Q6P3A8	Bckdhb	-0.14	0.47669	0.624
O55028	Bckdk	-0.04	0.67496	0.78808
Q64373	Bcl2l1	0.25	0.07028	0.17476
P59017	Bcl2l13	-0.33	0.16468	0.30714
Q9CZP5	Bcs1l	0.31	0.72615	0.81904
Q80XN0	Bdh1	-0.58	0.00127	0.01424
O55003	Bnip3	0.15	0.79645	0.86858
Q9D8S9	Bola1	0.13	0.15619	0.29456
Q8R164	Bphl	-0.72	0.0002	0.00517
Q8R5L1	C1qbp	0.01	0.87301	0.91993
P23589	Ca5a	-0.33	0.41014	0.57243
Q9QZA0	Ca5b	0.13	0.45245	0.60113
Q8BYM8	Cars2	-0.4	0.01786	0.06605
P24270	Cat	0.23	0.23226	0.37872
P08074	Cbr2	-0.11	0.75537	0.8423
Q91VT4	Cbr4	-0.53	0.02455	0.08384
Q3TC33	Ccdc127	-0.2	0.13433	0.26383
Q3URS9	Ccdc51	-0.08	0.47021	0.61743
Q8R3Q6	Ccdc58	-0.13	0.28329	0.43981
Q8C3X2	Ccdc90b	-0.46	0.00174	0.01618
Q6RUT7	Ccsmst1	0.84	0.2884	0.44528
P80313	Cct7	1.4	0.01765	0.06605
Q9CQA6	Chchd1	0.14	0.52512	0.66713
Q9D1L0	Chchd2	0.41	0.1107	0.22877
Q9CRB9	Chchd3	-0.26	0.04214	0.11922
F6QFL0	Chchd3	-0.63	0.34621	0.50935
Q8VEA4	Chchd4	-0.08	0.72047	0.81633
Q9CQP3	Chchd5	-0.77	0.10899	0.2275
Q91VN4	Chchd6	-0.04	0.72807	0.81945
Q8K2Q5	Chchd7	-0.45	0.00611	0.033
Q8BJ64	Chdh	-0.5	0.00065	0.00929
Q8C025	Chpt1	1.1	0.03022	0.09448
Q91WS0	Cisd1	-0.47	0.01374	0.05569
B1AR13	Cisd3	-0.77	0.16573	0.30841
P30275	Ckmt1	0.16	0.18613	0.32757
Q6P8J7	Ckmt2	0.4	0.06956	0.174
Q9QYB1	Clic4	1.67	0.00254	0.01981
Q60649	Clpb	-0.12	0.28663	0.44336
O88696	Clpp	-0.38	0.00247	0.01962
Q9JHS4	Clpx	-0.09	0.69974	0.80038
Q8R4N0	Clybl	-0.33	0.00464	0.02832
Q9CPZ8	Cmc1	-0.25	0.04292	0.12055
Q8K199	Cmc2	-1.23	0.07645	0.18362
Q61908	Cmc4	-0.64	0.22232	0.36543
Q9D2R6	Coa3	-0.21	0.33103	0.49217
Q8BGD8	Coa6	-2.91	0.05972	0.15538
Q921H9	Coa7	-0.1	0.35775	0.52178
Q9DBL7	Coasy	-0.91	3e-05	0.00221
O88587	Comt	1.19	0.00774	0.03841
Q8BIG7	Comtd1	0.35	0.00679	0.03514
E9Q3H6	Coq10a	-0.45	0.73129	0.82046
Q8BMS4	Coq3	-0.3	0.13351	0.26383
Q8BGB8	Coq4	-0.09	0.61607	0.74092
Q9CXI0	Coq5	-0.28	0.0074	0.03689
Q8R1S0	Coq6	-0.28	0.07399	0.18019
P97478	Coq7	-0.11	0.25037	0.40135
Q60936	Coq8a	-0.51	0.01333	0.05544
Q566J8	Coq8b	0.46	0.10556	0.22414
Q8K1Z0	Coq9	-0.26	0.11193	0.22957
Q8BJ03	Cox15	-0.13	0.19541	0.33825
P56394	Cox17	0.83	0.19516	0.33825
Q8K0C8	Cox19	-0.92	0.08967	0.2043
Q9D7J4	Cox20	0	0.98273	0.98859
P19783	Cox4i1	-0.13	0.22238	0.36543
P12787	Cox5a	-0.12	0.19944	0.34172
P19536	Cox5b	-0.29	0.0229	0.07977
P43024	Cox6a1	-0.06	0.6788	0.79037
P56391	Cox6b1	-0.5	0.01785	0.06605
Q9CPQ1	Cox6c	-0.15	0.36188	0.52507
P56392	Cox7a1	0.45	0.06516	0.16595
P48771	Cox7a2	0.29	0.09623	0.21181
Q61387	Cox7a2l	-0.09	0.77394	0.85677
P56393	Cox7b	0.57	0.51761	0.66213
P17665	Cox7c	0.28	0.42207	0.58233
P36552	Cpox	-0.15	0.13163	0.26234
Q8C196	Cps1	-0.79	0.09489	0.20996
P97742	Cpt1a	-0.12	0.36115	0.52492
Q924X2	Cpt1b	0.23	0.12121	0.24801
P52825	Cpt2	-0.48	0.00419	0.02617
P47934	Crat	0.11	0.36436	0.52776
Q80ZM8	Crls1	-0.2	0.76151	0.84802
Q9DC50	Crot	0.77	0.00085	0.01144
P47199	Cryz	-1.33	1e-05	0.00101
Q9CZU6	Cs	0.04	0.63125	0.75161
P56395	Cyb5a	0.63	0.02762	0.0906
Q9CQX2	Cyb5b	-0.35	0.0073	0.03685
Q9DB73	Cyb5r1	0.37	0.02594	0.08643
Q9DCN2	Cyb5r3	-0.25	0.02489	0.08427
Q9D0M3	Cyc1	-0.22	0.31269	0.47014
P62897	Cycs	-0.42	0.0203	0.07312
Q64441	Cyp24a1	0.24	0.6885	0.79508
Q9DBG1	Cyp27a1	0.26	0.1283	0.25813
Q9ER88	Dap3	-0.08	0.44262	0.59796
Q8BIP0	Dars2	-0.46	0.0047	0.02849
P31786	Dbi	0.11	0.58379	0.71532
P53395	Dbt	-0.27	0.01317	0.05544
Q8BHC4	Dcakd	-0.28	0.17534	0.31517
Q91X52	Dcxr	0.69	0.01529	0.05961
Q9CWS0	Ddah1	1.3	0.00196	0.01701
Q9CQ62	Decr1	-0.17	0.10286	0.22111
Q9QX60	Dguok	-0.21	0.36928	0.53222
O35435	Dhodh	-0.17	0.07796	0.18565
Q99L04	Dhrs1	-0.42	0.08015	0.18826
Q99LB2	Dhrs4	0.08	0.58533	0.71616
Q99J47	Dhrs7b	-0.27	0.1077	0.22697
A2ATU0	Dhtkd1	-0.18	0.27482	0.42983
Q99PU8	Dhx30	0.54	0.00122	0.014
Q9JIQ3	Diablo	0.22	0.10217	0.22084
Q8BMF4	Dlat	-0.1	0.27384	0.42909
O08749	Dld	-0.24	0.10334	0.22111
Q9D2G2	Dlst	-0.15	0.26408	0.41845
Q9D7K5	Dmac2	1.02	0.18927	0.32988
Q9DBT9	Dmgdh	-1.03	0.0003	0.00616
Q99M87	Dnaja3	0.33	0.0062	0.03328
Q5U458	Dnajc11	0.28	0.0194	0.07048
Q78YY6	Dnajc15	1.95	0.01347	0.05544
Q9CQV7	Dnajc19	-0.36	0.01216	0.05232
Q8VCE1	Dnajc28	0.23	0.04618	0.12638
P59041	Dnajc30	-0.05	0.67304	0.78692
Q8VCG1	Dut	0.31	0.31854	0.47781
Q9CXJ1	Ears2	-0.27	0.01531	0.05961
O35459	Ech1	0.47	0.00278	0.02091
Q9D9V3	Echdc1	-1.01	0.00018	0.005
Q3TLP5	Echdc2	-0.63	0.00552	0.03086
Q9D7J9	Echdc3	-0.54	0.0011	0.01329
Q8BH95	Echs1	-0.33	0.02511	0.08433
P42125	Eci1	-0.39	0.00239	0.01962
E9PUY9	Eci2	0.27	0.12237	0.24857
Q9WUR2	Eci2	0.06	0.60401	0.73053
A0A0R4J174	Ecsit	0.12	0.2427	0.39194
Q9DBM2	Ehhadh	0.14	0.45024	0.60113
Q9CRD2	Emc2	1.19	0.00171	0.01618
O08600	Endog	0.68	0.00062	0.00912
P34914	Ephx2	0.07	0.63939	0.75703
Q9CZU4	Eral1	0.39	0.01104	0.04898
Q99LC5	Etfa	-0.1	0.56701	0.70293
Q9DCW4	Etfb	-0.13	0.45696	0.60379
Q921G7	Etfdh	-0.21	0.0352	0.10537
Q91V16	Etfrf1	-0.39	0.01354	0.05544
Q9DCM0	Ethe1	-0.69	0.00411	0.02583
Q8C163	Exog	-0.12	0.41282	0.57332
Q8R0F8	Fahd1	-0.89	0.00392	0.0254
A0A0R4J094	Fahd2a	-0.21	0.10152	0.22001
Q9CR98	Fam136a	-0.1	0.43439	0.59158
Q9D6U8	Fam162a	-0.45	0.03039	0.09448
Q7TPD2	Fam185a	0.4	0.02457	0.08384
Q8BGY7	Fam210a	-0.32	0.08576	0.19753
Q9CYH2	Fam213a	0.39	0.03496	0.10526
Q99M01	Fars2	-0.01	0.9099	0.94639
Q922E6	Fastkd2	0.07	0.85046	0.90523
P46656	Fdx1	0.13	0.50992	0.65528
Q9CPW2	Fdx2	-0.11	0.67661	0.78891
Q61578	Fdxr	-0.06	0.61611	0.74092
Q544X6	Fech	-0.24	0.05593	0.14734
P97807	Fh	-0.18	0.07316	0.17897
O89106	Fhit	-1.11	0.0001	0.00322
Q9CQ92	Fis1	0.31	0.03325	0.1009
O35465	Fkbp8	0.44	0.02063	0.07401
Q8R123	Flad1	-0.3	0.2735	0.42909
Q9CR13	Fmc1	-0.27	0.08747	0.20038
Q3TQB2	Foxred1	0.18	0.28502	0.44167
P09528	Fth1	1.18	0.00426	0.0264
Q9DB70	Fundc1	0.11	0.68535	0.79361
Q9D6K8	Fundc2	0.04	0.83222	0.89412
O35943	Fxn	-0.01	0.94998	0.96803
Q9CR59	Gadd45gip1	0.18	0.18262	0.32478
P16858	Gapdh	1.45	0.00053	0.00857
Q9CZD3	Gars	0.61	0.00329	0.02313
Q99JT1	Gatb	0.24	0.02922	0.09375
Q8CBY0	Gatc	0.17	0.17221	0.31205
Q9D172	Gatd3a	-0.3	0.14886	0.28328
Q9D964	Gatm	0.13	0.19635	0.33918
O88986	Gcat	-0.33	0.02135	0.07562
Q60759	Gcdh	-0.37	0.00497	0.02911
Q91WK5	Gcsh	-0.17	0.43753	0.59321
P56213	Gfer	-1.29	1e-05	0.00087
Q8K0D5	Gfm1	0.36	0.01339	0.05544
Q8R2Q4	Gfm2	0.05	0.52901	0.67031
Q91VC9	Ghitm	0.1	0.49808	0.64497
Q91W43	Gldc	-0.41	0.15113	0.28694
Q9CPV4	Glod4	-0.46	0.00163	0.01589
Q923X4	Glrx2	0.69	0.00346	0.02353
Q80Y14	Glrx5	0.05	0.68381	0.79292
F6RDM4	Gls	0.44	0.02936	0.09375
D3Z7P3	Gls	0.32	0.04608	0.12638
P26443	Glud1	-0.42	0.00157	0.0157
Q91XE0	Glyat	-0.29	0.20956	0.35403
A0A0R4J1H2	Glyctk	-0.7	0.00108	0.01329
Q9CXU4	Gm10273	-0.02	0.90534	0.94455
Q5FW57	Gm4952	-0.83	0.00404	0.02558
P05202	Got2	-0.1	0.23014	0.37672
Q61586	Gpam	0.51	0.00496	0.02911
Q64521	Gpd2	0.22	0.09467	0.20996
P06745	Gpi	0.91	0.00083	0.01135
Q8BGT5	Gpt2	0.12	0.38173	0.54267
P11352	Gpx1	-1.7	1e-05	0.00087
O70325	Gpx4	-0.23	0.02996	0.09448
Q91Z53	Grhpr	-1.08	2e-05	0.00191
Q99LP6	Grpel1	0.46	0.00354	0.02366
O88396	Grpel2	0.45	0.19155	0.33294
Q8C5Q4	Grsf1	0.61	0.00022	0.00532
P47791	Gsr	-0.35	0.00794	0.03882
Q9DCM2	Gstk1	-0.49	0.0094	0.04331
Q9WVL0	Gstz1	-1.11	0.0001	0.00322
Q8K013	Gtpbp10	0.41	0.11178	0.22957
Q923K4	Gtpbp3	-0.31	0.03539	0.10537
Q8C3X4	Guf1	-0.22	0.08654	0.19877
Q564G0	Guk1	0.24	0.13308	0.26383
Q61425	Hadh	-0.36	0.0144	0.05753
Q8BMS1	Hadha	0.33	0.02499	0.08427
Q99JY0	Hadhb	0.27	0.01993	0.07211
G5E8T9	Hagh	-0.36	0.03703	0.10915
Q9NYQ2	Hao2	-0.39	0.01415	0.05682
Q99KK9	Hars2	0.32	0.0183	0.06728
P53702	Hccs	0.44	0.03978	0.11556
Q9CYW4	Hdhd3	-0.34	0.00927	0.04294
Q91WM2	Hdhd5	-0.49	0.00485	0.02882
A0A140T8J4	Hebp1	-0.45	0.00481	0.02878
Q921L7	Hemk1	-0.24	0.21876	0.36232
Q99L13	Hibadh	-0.38	0.03989	0.11556
Q8QZS1	Hibch	-0.45	0.00098	0.01235
Q9JLR9	Higd1a	0.25	0.43754	0.59321
Q9CQJ1	Higd2a	-0.2	0.41479	0.57511
P70349	Hint1	1.39	0.00351	0.02366
Q9D0S9	Hint2	-0.07	0.59335	0.72178
P17710	Hk1	-0.64	0.0011	0.01329
P38060	Hmgcl	-0.57	0.00032	0.00631
P54869	Hmgcs2	-1.09	0.1552	0.29336
Q9DCU9	Hoga1	-0.66	0.00013	0.00386
Q8K3A0	Hscb	-0.38	0.01038	0.04681
Q99N15	Hsd17b10	-0.51	0.00042	0.00759
P51660	Hsd17b4	0.21	0.33001	0.49151
P50171	Hsd17b8	-0.56	0.008	0.03882
Q8BTX9	Hsdl1	-0.54	0.14586	0.2782
Q2TPA8	Hsdl2	-0.09	0.44615	0.59985
P38647	Hspa9	0.56	0.00735	0.03688
P63038	Hspd1	-0.42	0.01777	0.06605
Q64433	Hspe1	-0.07	0.7692	0.85433
Q9Z2G9	Htatip2	-0.8	0.00137	0.0146
Q9JIY5	Htra2	-0.02	0.78951	0.86332
Q8BIJ6	Iars2	-0.37	0.0063	0.03341
Q8CAK1	Iba57	-0.39	0.00395	0.0254
F6RPJ9	Ide	-1.11	0.09173	0.20731
O88844	Idh1	1.01	0.00073	0.01015
P54071	Idh2	-0.08	0.33703	0.49757
Q9D6R2	Idh3a	0	0.99277	0.99513
Q91VA7	Idh3b	-0.09	0.46984	0.61743
P70404	Idh3g	0.02	0.8702	0.91927
A0A0U1RP81	Immt	-1.12	0.06623	0.16765
E9PVS5	Immt	-0.92	0.25213	0.40255
Q8CAQ8	Immt	-0.06	0.56938	0.7038
Q9D924	Isca1	-0.1	0.59638	0.72389
Q9DCB8	Isca2	0.37	0.01163	0.05105
Q9D7P6	Iscu	-0.08	0.56429	0.70162
P85094	Isoc2a	-0.55	0.00511	0.0297
Q9JHI5	Ivd	-0.8	8e-05	0.0029
Q99MN1	Kars	0.53	0.0969	0.21218
Q91WN4	Kmo	-0.94	0.00532	0.03023
Q71RI9	Kyat3	-0.48	0.00118	0.01382
Q91YP0	L2hgdh	-0.37	0.00388	0.02532
Q9EP89	Lactb	-0.44	0.00153	0.0157
Q99KR3	Lactb2	-1.08	2e-05	0.00191
F8VQJ3	Lamc1	1.28	0.18551	0.32717
Q9CPY7	Lap3	-0.06	0.52457	0.66713
Q8VDC0	Lars2	-0.02	0.85881	0.9118
Q7TNG8	Ldhd	-0.8	0.02446	0.08384
Q9Z2I0	Letm1	-0.39	0.00797	0.03882
Q924L1	Letmd1	0.12	0.48832	0.63822
Q99M04	Lias	0.37	0.00813	0.03882
Q8CGK3	Lonp1	0.32	0.03148	0.09687
Q9DBN5	Lonp2	1.03	0.00309	0.02262
Q6PB66	Lrpprc	0.24	0.01602	0.06196
P97823	Lypla1	-1.56	0	0.0007
Q3UFF7	Lyplal1	-1.34	4e-05	0.00227
Q8R033	Lyrm2	-0.21	0.51167	0.65653
Q8K215	Lyrm4	-0.21	0.05873	0.15376
Q9DA03	Lyrm7	-0.03	0.84949	0.90523
Q922B1	Macrod1	0.02	0.90646	0.94455
Q64133	Maoa	0.33	0.1221	0.24857
Q8BW75	Maob	0.03	0.86763	0.91886
Q922Q1	Marc2	-0.06	0.55662	0.69515
Q3KNM2	March5	0.15	0.69204	0.79589
Q499X9	Mars2	-0.12	0.50701	0.65353
Q8VCF0	Mavs	0.77	0.08017	0.18826
Q8R3F5	Mcat	-0.27	0.14433	0.27653
Q99MR8	Mccc1	-0.62	0.00025	0.00563
Q3ULD5	Mccc2	-0.59	0.00032	0.00631
Q9D1I5	Mcee	0.09	0.45281	0.60113
Q3UMR5	Mcu	-0.1	0.68025	0.79073
Q9CXD6	Mcur1	0.07	0.50254	0.64975
P14152	Mdh1	1.19	0.00041	0.00759
P08249	Mdh2	-0.05	0.78063	0.85798
P06801	Me1	1.84	0.01216	0.05232
Q99KE1	Me2	0.37	0.0151	0.05961
Q8BMF3	Me3	0.33	0.04171	0.11878
Q9DCS3	Mecr	-0.18	0.13452	0.26383
Q9CPW9	Metap1d	-0.66	0.16215	0.30444
Q9DCL4	Mettl15	-0.36	0.08372	0.19442
Q811U4	Mfn1	0.35	0.09399	0.20905
Q80U63	Mfn2	0.04	0.83117	0.89412
Q8VCX5	Micu1	0.09	0.33272	0.49275
Q7TNS2	Minos1	-0.25	0.2899	0.44678
A6H611	Mipep	0.16	0.45133	0.60113
Q99J39	Mlycd	-0.53	0.004	0.02554
Q9D273	Mmab	-0.49	0.00091	0.01186
Q5RKZ7	Mocs1	-4.39	0.02897	0.09359
P56379	Mp68	-0.67	0.24114	0.39093
P63030	Mpc1	-0.13	0.30334	0.45986
Q9D023	Mpc2	-0.15	0.20844	0.35284
Q99J99	Mpst	-1.13	5e-05	0.00248
P19258	Mpv17	-0.2	0.1805	0.32237
Q99MS3	Mpv17l	-0.49	0.04046	0.1164
Q9CPY0	Mrm2	0.01	0.93531	0.96037
Q5ND52	Mrm3	0.27	0.46165	0.60903
Q99N96	Mrpl1	0.18	0.11072	0.22877
Q3TBW2	Mrpl10	0.21	0.04963	0.13367
Q9CQF0	Mrpl11	0.2	0.08154	0.19033
Q9DB15	Mrpl12	-0.18	0.13132	0.26232
Q9D1P0	Mrpl13	0.3	0.01525	0.05961
Q9D1I6	Mrpl14	0.45	0.0022	0.01851
Q9CPR5	Mrpl15	0.14	0.18145	0.32339
Q99N93	Mrpl16	0.19	0.09886	0.21556
Q9D8P4	Mrpl17	0.34	0.00988	0.04504
Q9CQL5	Mrpl18	0.23	0.04203	0.11922
Q9D338	Mrpl19	0.17	0.21373	0.35766
Q9D773	Mrpl2	0.16	0.14177	0.27403
Q9CQL4	Mrpl20	0.21	0.30346	0.45986
Q9D1N9	Mrpl21	0.41	0.00688	0.03533
Q8BU88	Mrpl22	0.29	0.09307	0.20867
O35972	Mrpl23	0.32	0.00692	0.03533
Q9CQ06	Mrpl24	0.23	0.03308	0.1009
Q99N92	Mrpl27	0.16	0.39801	0.5592
Q9D1B9	Mrpl28	0.3	0.00906	0.04218
Q99N95	Mrpl3	0.36	0.0071	0.03608
Q9D7N6	Mrpl30	0.36	0.01649	0.06311
Q9DCI9	Mrpl32	0.36	0.05283	0.14095
Q9CQP0	Mrpl33	-0.13	0.45439	0.60134
Q99N91	Mrpl34	0.16	0.21101	0.35548
Q9CQL6	Mrpl35	-0.03	0.85293	0.90671
Q921S7	Mrpl37	0.13	0.33279	0.49275
Q8K2M0	Mrpl38	0.02	0.8398	0.89995
Q9JKF7	Mrpl39	0.28	0.03404	0.10286
Q9DCU6	Mrpl4	0.38	0.0241	0.08328
Q9Z2Q5	Mrpl40	0.25	0.11126	0.22932
Q9CQN7	Mrpl41	0.1	0.42984	0.58824
Q9CPV3	Mrpl42	0.41	0.01355	0.05544
Q5RL20	Mrpl43	0.33	0.03595	0.10633
Q9CY73	Mrpl44	0.27	0.07482	0.18125
Q9D0Q7	Mrpl45	0.18	0.07323	0.17897
Q9EQI8	Mrpl46	0.23	0.07299	0.17897
Q8K2Y7	Mrpl47	0.16	0.13512	0.26428
E9QPQ8	Mrpl48	0.21	0.18702	0.32778
Q9CQ40	Mrpl49	0.19	0.12235	0.24857
Q8VDT9	Mrpl50	0.32	0.0694	0.174
Q9CPY1	Mrpl51	0.06	0.71974	0.81633
Q9D0Y8	Mrpl52	0.2	0.21732	0.36063
Q9D1H8	Mrpl53	0.05	0.83181	0.89412
Q9CPW3	Mrpl54	0.32	0.02473	0.08406
Q9CZ83	Mrpl55	0.12	0.43255	0.59003
Q9CQF8	Mrpl57	0.42	0.0034	0.0233
Q8R035	Mrpl58	0.15	0.36575	0.52887
Q99N94	Mrpl9	0.05	0.7112	0.81019
G5E8U8	Mrps10	0.16	0.16885	0.31068
Q9DCA2	Mrps11	0.12	0.29891	0.45648
O35680	Mrps12	-0.38	0.09306	0.20867
Q9CR88	Mrps14	0.07	0.57976	0.71245
Q9DC71	Mrps15	0.02	0.86992	0.91927
Q9CPX7	Mrps16	0.2	0.05494	0.1452
Q9CQE3	Mrps17	0.06	0.82088	0.88833
Q99N85	Mrps18a	0.24	0.42336	0.58316
Q99N84	Mrps18b	0.26	0.29367	0.45175
Q8R2L5	Mrps18c	0.05	0.62771	0.75058
Q924T2	Mrps2	0.1	0.58973	0.71946
P58059	Mrps21	0.21	0.37818	0.53908
Q9CXW2	Mrps22	0.18	0.09367	0.20898
Q8VE22	Mrps23	0.01	0.91324	0.94639
Q9CQV5	Mrps24	-0.01	0.91383	0.94639
Q9D125	Mrps25	0.25	0.07515	0.18151
Q80ZS3	Mrps26	0.08	0.55065	0.69077
Q8BK72	Mrps27	0.03	0.72674	0.81904
Q9CY16	Mrps28	0.22	0.13997	0.27126
Q9D0G0	Mrps30	0.15	0.13744	0.26697
Q61733	Mrps31	0.02	0.92135	0.95183
Q9D2R8	Mrps33	0.28	0.47114	0.61768
Q9JIK9	Mrps34	0.08	0.4022	0.56415
Q8BJZ4	Mrps35	-0.02	0.84334	0.9012
Q9CQX8	Mrps36	-0.74	0.00132	0.01443
Q9D6T9	Mrps36	0.33	0.49085	0.63954
Q99N87	Mrps5	-0.14	0.13458	0.26383
P58064	Mrps6	0.22	0.17102	0.31138
Q80X85	Mrps7	-0.07	0.44943	0.60113
Q9D7N3	Mrps9	0.15	0.21126	0.35548
Q9D6S7	Mrrf	-0.21	0.03026	0.09448
Q9D6Y7	Msra	-0.44	0.00249	0.01963
Q78J03	Msrb2	-0.11	0.20798	0.35276
Q791T5	Mtch1	-0.05	0.86361	0.91575
Q791V5	Mtch2	-0.37	0.06581	0.16709
P00405	Mtco2	-0.09	0.49333	0.64178
Q9D799	Mtfmt	0.06	0.91956	0.95115
Q9CRB8	Mtfp1	0.14	0.29521	0.45248
Q99MB2	Mtfr1	0.17	0.50804	0.65386
Q9CWE0	Mtfr1l	-0.6	0.04665	0.12698
Q8R2R6	Mtg1	0.07	0.56107	0.69864
A2AFK4	Mtg2	0.07	0.70861	0.80833
Q922D8	Mthfd1	1.19	0.00019	0.00501
P18155	Mthfd2	0.86	0.17777	0.31818
Q9D110	Mthfs	-1.05	7e-05	0.00266
Q91YJ5	Mtif2	-0.14	0.25201	0.40255
Q9CZD5	Mtif3	-0.12	0.44871	0.60113
Q923Z3	Mto1	0.62	0.00054	0.00857
Q9D0D3	Mtpap	0.28	0.38556	0.54718
Q8BJU9	Mtrf1l	-0.11	0.37332	0.53498
F7C846	Mtx1	0.14	0.21468	0.35766
O88441	Mtx2	0.07	0.46577	0.6135
Q8VCM5	Mul1	0.9	0.08796	0.20095
P16332	Mut	0.21	0.04679	0.12698
Q8C5H8	Nadk2	-0.75	0.00013	0.00386
Q9CZ42	Naxd	-0.3	0.02829	0.09245
Q8K4Z3	Naxe	-0.4	0.00562	0.03102
O35683	Ndufa1	0.41	0.36933	0.53222
Q99LC3	Ndufa10	0.19	0.06208	0.16003
Q9D8B4	Ndufa11	0.16	0.27684	0.43138
Q7TMF3	Ndufa12	0.03	0.80539	0.87605
Q9ERS2	Ndufa13	0.07	0.63627	0.75617
Q9CQ75	Ndufa2	0.18	0.08008	0.18826
Q9CQ91	Ndufa3	0.16	0.31287	0.47014
Q62425	Ndufa4	0.12	0.23952	0.38905
Q9CPP6	Ndufa5	0.02	0.84017	0.89995
Q9CQZ5	Ndufa6	0.18	0.09896	0.21556
Q9Z1P6	Ndufa7	0.05	0.68098	0.79073
Q9DCJ5	Ndufa8	-0.04	0.77122	0.85544
Q9DC69	Ndufa9	0.05	0.53021	0.67031
Q9CR21	Ndufab1	-0.15	0.37645	0.53788
Q9CWX2	Ndufaf1	0.18	0.08169	0.19033
Q59J78	Ndufaf2	-0.08	0.39206	0.55269
Q9JKL4	Ndufaf3	0.06	0.57144	0.7053
Q9D1H6	Ndufaf4	0.04	0.72372	0.81782
A2APY7	Ndufaf5	-0.1	0.50507	0.65203
A2AIL4	Ndufaf6	-0.46	0.00972	0.04451
Q9CWG8	Ndufaf7	-0.2	0.06863	0.17323
Q9DCS9	Ndufb10	0.06	0.63687	0.75617
O09111	Ndufb11	0.14	0.37857	0.53908
Q9CPU2	Ndufb2	-0.37	0.18883	0.32988
Q9CQZ6	Ndufb3	0.07	0.54736	0.68767
Q9CQC7	Ndufb4	-0.04	0.7319	0.82046
Q9CQH3	Ndufb5	0.12	0.4455	0.59985
Q3UIU2	Ndufb6	-0.01	0.94664	0.96733
Q9CR61	Ndufb7	-0.39	0.1451	0.27737
Q9D6J5	Ndufb8	0.16	0.53036	0.67031
Q9CQJ8	Ndufb9	0	0.98468	0.98937
Q9CQ54	Ndufc2	0.05	0.62311	0.7472
Q91VD9	Ndufs1	0.08	0.37137	0.53424
Q91WD5	Ndufs2	0.09	0.55292	0.69259
Q9DCT2	Ndufs3	0.11	0.21556	0.35842
Q9CXZ1	Ndufs4	0.13	0.30128	0.45927
Q99LY9	Ndufs5	0.11	0.53765	0.6785
P52503	Ndufs6	0.1	0.37252	0.53498
Q9DC70	Ndufs7	0	0.99588	0.99588
Q8K3J1	Ndufs8	0.26	0.12954	0.25939
Q91YT0	Ndufv1	0.08	0.41126	0.57304
Q9D6J6	Ndufv2	0.16	0.17176	0.31205
Q8BK30	Ndufv3	-1.42	0.0443	0.12284
Q3U422	Ndufv3	-0.11	0.45249	0.60113
Q9Z1J3	Nfs1	-0.13	0.16354	0.30569
Q9QZ23	Nfu1	0.41	0.00609	0.033
O55125	Nipsnap1	-0.47	0.01534	0.05961
Q7TMG8	Nipsnap2	-0.04	0.82614	0.89286
Q9CQE1	Nipsnap3b	-0.53	0.00806	0.03882
Q8VDK1	Nit1	-0.53	0.03049	0.09448
Q9JHW2	Nit2	-1.43	0	0.00087
Q91YP2	Nln	0.32	0.01836	0.06728
Q3TL44	Nlrx1	-0.35	0.01655	0.06311
Q9WV85	Nme3	-0.48	0.07417	0.18019
Q9WV84	Nme4	0.51	0.00366	0.02429
O88425	Nme6	0.48	0.32195	0.48206
Q99JR6	Nmnat3	-0.81	0.00553	0.03086
Q61941	Nnt	-0.02	0.87593	0.92186
Q9JJG9	Noa1	0.57	0.01062	0.04762
Q9CWD8	Nubpl	-0.99	0.01324	0.05544
P81117	Nucb2	1.22	0.06488	0.16574
P11930	Nudt19	0.09	0.41279	0.57332
P56380	Nudt2	-0.23	0.63052	0.75161
Q8CH40	Nudt6	-1.12	0.00325	0.02313
Q9CR24	Nudt8	-0.58	0.03048	0.09448
Q8BVU5	Nudt9	0.28	0.04549	0.12532
P29758	Oat	0.67	0.00026	0.00565
Q9CRD0	Ociad1	-0.52	0.16953	0.31068
Q60597	Ogdh	0.02	0.81628	0.88447
B2RXT3	Ogdhl	2.11	0.01284	0.05438
Q9D8H7	Oma1	-0.11	0.6074	0.73358
F6U775	Opa1	-0.67	0.07321	0.17897
P58281	Opa1	-0.02	0.78026	0.85798
Q505D7	Opa3	-0.53	0.04043	0.1164
Q8BGA9	Oxa1l	0.3	0.02861	0.09311
Q9D0K2	Oxct1	0.56	0.00066	0.00929
Q9CR10	Oxld1	-1.13	0.10031	0.21793
Q8VE38	Oxnad1	-0.15	0.19722	0.33999
Q9D404	Oxsm	-0.56	0.00245	0.01962
P09103	P4hb	0.93	0.0355	0.10537
Q9DCL9	Paics	0.83	0.00118	0.01382
Q9CQV1	Pam16	0.17	0.2657	0.42024
Q99LX0	Park7	-0.95	0.00027	0.00565
Q5XJY4	Parl	-0.08	0.8989	0.94016
Q8CFI5	Pars2	-0.27	0.07324	0.17897
A0A0R4J1R7	Pcbd2	-0.58	0.00479	0.02878
Q91ZA3	Pcca	-0.2	0.04776	0.12905
Q99MN9	Pccb	-0.31	0.03986	0.11556
Q8BH04	Pck2	0.85	0.00021	0.00517
E9QPD7	Pcx	-0.32	0.01191	0.05202
Q3TIU4	Pde12	0.01	0.98261	0.98859
S4R2K0	Pdf	-0.2	0.24408	0.39342
P35486	Pdha1	0.02	0.88881	0.93193
Q9D051	Pdhb	-0.03	0.77905	0.85798
Q8BKZ9	Pdhx	0.03	0.73898	0.82511
Q8BFP9	Pdk1	0.09	0.65386	0.77092
Q9JK42	Pdk2	0.08	0.64117	0.75807
Q922H2	Pdk3	0.11	0.49651	0.64393
Q3UV70	Pdp1	-0.17	0.16682	0.30907
Q504M2	Pdp2	0.06	0.58249	0.71476
Q7TSQ8	Pdpr	-0.14	0.68767	0.79508
Q33DR3	Pdss2	-0.3	0.18666	0.32778
P0DJE0	Pet100	-0.37	0.20216	0.34568
Q9Z210	Pex11b	0.61	0.18522	0.32717
Q8BX10	Pgam5	1.15	1e-05	0.00087
P67778	Phb	-0.04	0.69525	0.79645
O35129	Phb2	-0.06	0.45044	0.60113
O35386	Phyh	0.78	0.00803	0.03882
Q8BSF4	Pisd	0.41	0.01753	0.06605
Q8K411	Pitrm1	0.1	0.32465	0.48438
Q9D3P8	Plgrkt	0.08	0.57871	0.71219
Q9Z2Y8	Plpbp	-0.22	0.06935	0.174
Q9DC61	Pmpca	-0.27	0.02233	0.0781
Q9CXT8	Pmpcb	-0.27	0.04529	0.12519
Q8K1N1	Pnpla8	-0.21	0.07754	0.18565
Q91XF0	Pnpo	0.24	0.05494	0.1452
Q8K1R3	Pnpt1	-0.11	0.24184	0.39131
Q91VA6	Poldip2	0.46	0.00671	0.03492
Q8BKF1	Polrmt	0.33	0.2375	0.38652
Q91VM9	Ppa2	-0.57	0.00182	0.01619
Q99KR7	Ppif	0.26	0.27031	0.42579
P51175	Ppox	-0.45	0.02972	0.09418
Q6NVE9	Pptc7	0.43	0.0065	0.03427
Q61171	Prdx2	1.6	0.00017	0.00492
P20108	Prdx3	-0.32	0.01381	0.05569
P99029	Prdx5	0.11	0.40916	0.57201
Q6GT24	Prdx6	1.09	0.00164	0.01589
Q9WU79	Prodh	0.17	0.10633	0.22464
Q8VCZ9	Prodh2	-0.47	0.20789	0.35276
Q8C2E4	Ptcd1	-0.79	0.09222	0.20786
Q8R3K3	Ptcd2	0.41	0.10408	0.22213
Q14C51	Ptcd3	0.02	0.83139	0.89412
Q8BWM0	Ptges2	0.08	0.39438	0.55503
Q66GT5	Ptpmt1	-0.05	0.66485	0.7806
Q8BW00	Ptrh1	0.82	0.36054	0.52492
Q8R2Y8	Ptrh2	-0.02	0.92928	0.95651
Q9WU56	Pus1	-0.08	0.77445	0.85677
Q5D073	Pxmp2	0.02	0.96612	0.97889
Q9JJW0	Pxmp4	-0.03	0.89025	0.93227
Q922Q4	Pycr2	0.35	0.02736	0.0901
Q9D1C3	Pyurf	-0.21	0.59245	0.72173
Q8BVI4	Qdpr	-0.78	0.00051	0.00846
Q9CZN8	Qrsl1	0.37	0.01777	0.06605
Q6PHN9	Rab35	0.55	0.00091	0.01186
Q9D0I9	Rars	-0.42	0.52391	0.66713
Q3U186	Rars2	0.16	0.28304	0.43981
Q6P3B9	Rbfa	-0.06	0.69536	0.79645
Q9CYF5	Rcc1l	-0.04	0.90544	0.94455
Q8CEE7	Rdh13	0	0.98674	0.99026
Q9ERI6	Rdh14	-0.21	0.16804	0.31066
Q9D8S4	Rexo2	-0.2	0.30342	0.45986
Q8CFV9	Rfk	-1.12	0.00037	0.00708
Q8BG51	Rhot1	0.06	0.7189	0.81633
Q8JZN7	Rhot2	0.21	0.07862	0.18671
Q9DCV4	Rmdn1	-0.02	0.81136	0.88141
Q3UJU9	Rmdn3	0.21	0.10306	0.22111
Q8CI78	Rmnd1	-0.04	0.62911	0.75119
P60603	Romo1	0.1	0.56669	0.70293
P47968	Rpia	-0.73	0.07285	0.17897
Q5XJF6	Rpl10a	1.12	0.00134	0.01445
Q9D1R9	Rpl34	1.87	0.02881	0.09341
O55142	Rpl35a	0.45	0.17489	0.31503
P62264	Rps14	1.66	0.01128	0.04979
P62245	Rps15a	0.1	0.66796	0.78316
P62270	Rps18	1.47	0.00025	0.00563
Q14AI6	Rpusd3	-0.24	0.09537	0.21047
Q9CWX4	Rpusd4	-1.26	0.00182	0.01619
Q924D0	Rtn4ip1	-0.46	0.00152	0.0157
Q8BGH2	Samm50	-0.05	0.78959	0.86332
Q99LB7	Sardh	-0.69	0.00314	0.02285
Q9JJL8	Sars2	0.16	0.26007	0.41444
Q8R127	Sccpdh	-0.18	0.25039	0.40135
Q5SUC9	Sco1	-0.3	0.04305	0.12055
Q8VCL2	Sco2	0.2	0.10862	0.2275
P32020	Scp2	0.42	0.17275	0.31205
Q8K2B3	Sdha	-0.11	0.31142	0.46963
Q3U276	Sdhaf1	-0.22	0.06227	0.16005
Q8C6I2	Sdhaf2	0.69	0.00025	0.00563
Q8BQU3	Sdhaf3	-0.07	0.77719	0.85798
Q9CQA3	Sdhb	0.07	0.45362	0.60126
Q9CZB0	Sdhc	-0.55	0.00905	0.04218
Q9CXV1	Sdhd	-0.02	0.92362	0.95302
Q5M8N4	Sdr39u1	-0.61	0.00187	0.01642
Q9DBC0	Selenoo	-0.24	0.04066	0.11659
Q99JR1	Sfxn1	-0.4	0.00515	0.02972
Q925N2	Sfxn2	-0.65	0.00142	0.01499
Q91V61	Sfxn3	-0.02	0.91135	0.94639
Q925N0	Sfxn5	-0.22	0.03077	0.09502
Q9CZN7	Shmt2	-0.12	0.21434	0.35766
Q8R104	Sirt3	-0.52	0.01904	0.06949
Q8R216	Sirt4	-0.15	0.19925	0.34172
Q8K2C6	Sirt5	-0.28	0.05225	0.13983
P53986	Slc16a1	1.33	0.00169	0.01618
Q8JZU2	Slc25a1	-0.09	0.60998	0.73565
Q9QZD8	Slc25a10	-0.04	0.78576	0.86249
Q9CR62	Slc25a11	-0.01	0.9599	0.97494
Q8BH59	Slc25a12	-0.18	0.13407	0.26383
Q9QXX4	Slc25a13	-0.57	0.00063	0.00917
Q9WVD5	Slc25a15	-0.25	0.0354	0.10537
Q8C0K5	Slc25a16	0.33	0.07795	0.18565
Q9DAM5	Slc25a19	0.52	0.17662	0.3168
Q9Z2Z6	Slc25a20	-0.25	0.0254	0.08498
Q8BZ09	Slc25a21	-0.32	0.00815	0.03882
Q9D6M3	Slc25a22	0.13	0.21455	0.35766
Q6GQS1	Slc25a23	-0.71	0.19851	0.34152
Q8BMD8	Slc25a24	0.16	0.69049	0.79519
A2ASZ8	Slc25a25	-0.39	0.31131	0.46963
G5E902	Slc25a3	0	0.9762	0.9864
Q9CR58	Slc25a30	-0.54	0.40389	0.56558
Q5SWT3	Slc25a35	0.25	0.09668	0.21218
P48962	Slc25a4	0.11	0.26287	0.41811
Q8R0Y8	Slc25a42	-0.28	0.1261	0.25491
Q8CFJ7	Slc25a45	-0.13	0.2318	0.3787
P51881	Slc25a5	-0.09	0.63875	0.75703
Q5HZI9	Slc25a51	-0.02	0.88673	0.9309
Q5IRJ6	Slc30a9	0.14	0.18538	0.32717
Q9D8T7	Slirp	0.09	0.4284	0.58818
D3Z7Q2	Smim20	-0.57	0.07951	0.18826
Q3V460	Smim26	-0.26	0.02966	0.09418
Q9ERB0	Snap29	-0.22	0.20396	0.34736
Q78PY7	Snd1	1.48	0.09138	0.20727
P08228	Sod1	-0.24	0.42523	0.58477
P09671	Sod2	-0.12	0.33317	0.49275
Q3ULF4	Spg7	-0.12	0.2946	0.45236
Q64105	Spr	-0.37	0.00563	0.03102
Q91WK1	Spryd4	0.15	0.16917	0.31068
Q9R112	Sqor	-0.17	0.13547	0.26436
Q8R2K3	Ssbp1	0.07	0.55455	0.6936
Q99JB2	Stoml2	0.33	0.04241	0.11957
Q9Z2I9	Sucla2	-0.43	0.00528	0.03023
Q9WUM5	Suclg1	-0.28	0.0853	0.197
Q9Z2I8	Suclg2	-0.47	0.00178	0.01618
Q7TNE1	Sugct	-1.04	2e-05	0.00191
Q8R086	Suox	-0.17	0.10597	0.22445
Q80YD1	Supv3l1	0.46	0.00624	0.03328
P09925	Surf1	0.32	0.01278	0.05438
Q8K0Z7	Taco1	0.23	0.14409	0.27653
Q3TUH1	Tamm41	-0.11	0.41978	0.58012
Q3UQ84	Tars2	-0.11	0.54374	0.68414
Q91YM4	Tbrg4	-0.03	0.78058	0.85798
Q66JZ4	TCAIM	-0.33	0.03722	0.10933
Q9JHF5	Tcirg1	1.65	8e-05	0.0029
Q5SSK3	Tefm	0.01	0.94449	0.96733
P40630	Tfam	-0.32	0.11011	0.22862
Q8JZM0	Tfb1m	-0.38	0.15798	0.29727
Q3TL26	Tfb2m	2.21	0.20258	0.34569
Q6XPS7	Tha1	-1.14	0.00258	0.01981
Q3UUI3	Them4	-0.1	0.58748	0.71775
Q9DCP4	Them7	-0.15	0.37379	0.53498
P62073	Timm10	-0.19	0.30384	0.45986
Q9WV96	Timm10b	-0.03	0.76852	0.85433
P62075	Timm13	-0.37	0.13654	0.26583
Q9Z0V8	Timm17a	-0.61	0.44559	0.59985
Q9Z0V7	Timm17b	-0.47	0.00665	0.03483
Q8CCM6	Timm21	0.11	0.72267	0.81774
Q9CQ85	Timm22	-0.07	0.54267	0.68381
O35857	Timm44	-0.12	0.38964	0.5502
Q9D880	Timm50	0.05	0.73129	0.82046
Q9WVA2	Timm8a1	-0.4	0.12372	0.2507
P62077	Timm8b	0.07	0.4384	0.59321
Q9WV98	Timm9	0.12	0.64546	0.76208
Q8BUY5	Timmdc1	0.44	0.05907	0.15417
P40142	Tkt	1.41	7e-05	0.00284
Q8BK08	Tmem11	0.01	0.96219	0.97608
Q9D8Y1	Tmem126a	0.02	0.87911	0.92405
Q8BPE4	Tmem177	0.21	0.26363	0.41845
Q91XE8	Tmem205	0.8	0.17287	0.31205
Q4VAE3	Tmem65	-0.4	0.00602	0.03297
Q921N7	Tmem70	0.31	0.07023	0.17476
Q91ZE0	Tmlhe	-0.1	0.66054	0.77662
Q9DCC8	Tomm20	0.23	0.21244	0.35674
Q9CPQ3	Tomm22	-0.09	0.52547	0.66713
Q9QYA2	Tomm40	0.21	0.22531	0.36953
B1AXP6	Tomm5	0.25	0.1894	0.32988
Q9CQN3	Tomm6	-0.13	0.57656	0.71059
Q9CZW5	Tomm70	0.18	0.22222	0.36543
Q8R4U6	Top1mt	-0.47	0.00123	0.014
P17751	Tpi1	0.48	0.06085	0.15734
Q9CQN1	Trap1	0.54	0.00208	0.01793
Q9D8Z2	Triap1	-0.39	0.13338	0.26383
Q3UFY8	Trmt10c	0.25	0.06256	0.1603
Q9DAT5	Trmu	-0.24	0.08173	0.19033
Q8K1J6	Trnt1	0.23	0.03327	0.1009
Q9CZR8	Tsfm	0.1	0.49506	0.64304
P50637	Tspo	0.09	0.84863	0.90523
P52196	Tst	-0.22	0.12709	0.25631
E9PY03	Tstd1	-0.43	0.02934	0.09375
Q9D0B5	Tstd3	0.82	0.10325	0.22111
Q8CC21	Ttc19	-0.01	0.97706	0.9864
Q8BFR5	Tufm	-0.43	0.04348	0.12137
P97493	Txn2	0.12	0.27073	0.42579
Q9CQU0	Txndc12	1.02	0.00058	0.0088
Q9JMH6	Txnrd1	0.71	0.00056	0.00879
Q9JLT4	Txnrd2	-0.45	0.00242	0.01962
Q9DBA6	Tysnd1	0.59	0.05455	0.14506
P12242	Ucp1	1.44	0.00331	0.02313
Q9CWU6	Uqcc1	0.18	0.41678	0.57693
Q9CQY6	Uqcc2	0.64	0.01209	0.05232
Q8R1I1	Uqcr10	-0.15	0.25043	0.40135
Q9CPX8	Uqcr11	-0.04	0.84347	0.9012
Q9D855	Uqcrb	-0.21	0.0514	0.13799
Q9CZ13	Uqcrc1	-0.13	0.32423	0.48438
Q9DB77	Uqcrc2	-0.11	0.21966	0.36308
Q9CR68	Uqcrfs1	-0.18	0.09147	0.20727
P99028	Uqcrh	-0.33	0.26696	0.42143
Q9CQ69	Uqcrq	0.01	0.95195	0.96803
Q78IK2	Usmg5	-0.13	0.35193	0.51531
Q3U2A8	Vars2	-0.2	0.18329	0.32529
Q60932	Vdac1	-0.05	0.5968	0.72389
Q60930	Vdac2	-0.17	0.08506	0.197
Q60931	Vdac3	-0.07	0.43784	0.59321
Q8CC88	Vwa8	-0.4	0.00321	0.02312
Q9CYK1	Wars2	-0.33	0.01667	0.06329
B7ZMP1	Xpnpep3	-0.31	0.04106	0.11733
Q8BYL4	Yars2	0.07	0.51756	0.66213
O88967	Yme1l1	-0.12	0.38878	0.5502
Q8BGC4	Zadh2	-0.18	0.14323	0.27567

## Sheet: C. Liver
Priority protein ID	Symbol	logFC	P.Value	adj.P.Val
Q9WVM8	Aadat	-1.96	2e-05	0.00362
Q14CH7	Aars2	-0.03	0.8503	0.90227
Q99K67	Aass	0.23	0.0933	0.24194
P61922	Abat	-0.32	0.10021	0.24953
Q9JI39	Abcb10	0.01	0.9614	0.97441
Q9DC29	Abcb6	1.02	0.13188	0.28571
Q61102	Abcb7	-0.22	0.22304	0.38033
Q9CXJ4	Abcb8	-0.96	0.00028	0.01227
P48410	Abcd1	0.49	0.32043	0.48486
Q61285	Abcd2	0.88	0.1225	0.27746
P55096	Abcd3	0.91	0.08078	0.22409
Q99LE6	Abcf2	0.98	0.00202	0.03617
Q8K4F5	Abhd11	-0.33	0.05502	0.17895
Q921H8	Acaa1a	1.61	0.1917	0.34432
Q8VCH0	Acaa1b	1.17	0.33905	0.50287
Q8BWT1	Acaa2	-0.02	0.87737	0.92297
Q5SWU9	Acaca	0.01	0.98933	0.99215
Q8K370	Acad10	-0.41	0.02727	0.11504
Q80XL6	Acad11	1.04	0.10153	0.25182
D3Z7X0	Acad12	-0.44	0.27959	0.44179
Q9D7B6	Acad8	-0.59	0.00396	0.04694
Q8JZN5	Acad9	-0.37	0.0476	0.16356
A0A0R4J083	Acadl	-0.37	0.04618	0.16087
P45952	Acadm	-0.23	0.10912	0.25782
Q07417	Acads	-0.55	0.0069	0.05556
Q9DBL1	Acadsb	0.43	0.0225	0.10275
P50544	Acadvl	0.11	0.46397	0.62615
Q8QZT1	Acat1	-0.37	0.04432	0.15733
Q3V117	Acly	1.41	0.12417	0.27746
P28271	Aco1	-0.17	0.8823	0.92388
Q99KI0	Aco2	0.13	0.36056	0.52643
Q9CQR4	Acot13	0.31	0.22577	0.38258
Q9QYR9	Acot2	-0.49	0.08192	0.22558
Q9R0X4	Acot9	0.75	0.18081	0.33398
Q9R0H0	Acox1	1.85	0.1242	0.27746
A2A848	Acox1	1.52	0.14252	0.29603
Q9EPL9	Acox3	1.93	0.10548	0.25596
Q8BP40	Acp6	-0.37	0.01885	0.0929
Q8VCW8	Acsf2	-0.27	0.07923	0.22223
Q3URE1	Acsf3	-0.61	0.00276	0.04213
P41216	Acsl1	0.15	0.64429	0.76713
Q9QUJ7	Acsl4	1.51	6e-05	0.00621
Q91VA0	Acsm1	-0.74	0.00116	0.02646
Q8K0L3	Acsm2	-1.12	0.00221	0.0368
Q3UNX5	Acsm3	-1.34	0.00014	0.00742
Q8BGA8	Acsm5	-0.74	0.00207	0.03617
Q14DH7	Acss3	-1.03	0.00059	0.01933
Q80V03	Adck5	-0.56	0.29984	0.46114
Q8R0N6	Adhfe1	-0.48	0.01086	0.06923
Q3V384	Afg1l	0.31	0.13171	0.28571
Q920A7	Afg3l1	0.09	0.73364	0.83131
Q8JZQ2	Afg3l2	-0.32	0.16793	0.32086
Q9ESW4	Agk	-0.28	0.20664	0.36332
A2AS89	Agmat	0.08	0.60938	0.74579
O35423	Agxt	1.31	0.07336	0.21465
Q3UEG6	Agxt2	-0.84	0.0022	0.0368
Q9Z0X1	Aifm1	-0.12	0.40284	0.57145
Q9WTP6	Ak2	-0.41	0.11507	0.266
Q9WTP7	Ak3	-0.1	0.54114	0.68697
Q9WUR9	Ak4	0.16	0.41005	0.57622
O08715	Akap1	0.24	0.83507	0.89597
Q8CG76	Akr7a2	-0.42	0.01999	0.09538
Q8VC19	Alas1	1.63	0.0279	0.11675
P08680	Alas2	0.38	0.02085	0.09688
O35945	Aldh1a7	0.28	0.72211	0.82448
Q9CZS1	Aldh1b1	0.85	0.00168	0.03396
Q8R0Y6	Aldh1l1	0.57	0.33581	0.50204
P47738	Aldh2	0.35	0.03202	0.12964
P47740	Aldh3a2	-0.2	0.64578	0.76713
A0A140LJF9	Aldh3a2	0.23	0.65442	0.76827
Q8CHT0	Aldh4a1	-0.22	0.12383	0.27746
Q8BWF0	Aldh5a1	-0.29	0.0458	0.16087
Q9EQ20	Aldh6a1	-0.5	0.00463	0.04698
Q9DBF1	Aldh7a1	-0.66	0.00126	0.02701
Q9JLJ2	Aldh9a1	-0.49	0.00726	0.05725
O09174	Amacr	1.58	0.02839	0.11815
Q8CFA2	Amt	-0.95	0.00189	0.03617
Q9DCZ4	Apoo	0.26	0.79379	0.86922
Q78IK4	Apool	-0.55	0.00966	0.06699
Q9D0L7	Armc10	0.61	0.53432	0.68063
Q9JHE3	Asah2	1.87	0.0045	0.04698
Q9D5T0	Atad1	0.37	0.43037	0.59146
Q925I1	Atad3	0.2	0.32817	0.49556
Q8C2Q8	Atp5c1	-0.17	0.23104	0.388
Q9CQQ7	Atp5f1	-0.06	0.69767	0.80891
Q03265	Atp5f1a	0.04	0.75997	0.84958
P56480	Atp5f1b	0.07	0.65285	0.76827
Q9D3D9	Atp5f1d	0.15	0.40415	0.57148
P56382	Atp5f1e	0.47	0.33867	0.50287
Q9DCX2	Atp5h	-0.04	0.7409	0.83826
P97450	Atp5j	0.05	0.77072	0.85395
P56135	Atp5j2	0.01	0.96007	0.97438
Q9CPQ8	Atp5l	-0.31	0.09327	0.24194
P56383	Atp5mc2	-0.95	0.16874	0.32159
Q06185	Atp5me	0.12	0.65369	0.76827
Q9DB20	Atp5o	0.1	0.66099	0.77478
Q811I0	Atpaf1	-1.24	0.30902	0.4714
E9PV44	Atpif1	0.77	0.10754	0.25651
Q9JLZ3	Auh	-0.32	0.06266	0.19234
Q9DCJ7	Aurkaip1	-1.07	0.227	0.38286
Q3U3J1	Bckdha	-0.21	0.12117	0.27669
Q6P3A8	Bckdhb	-0.21	0.66955	0.783
O55028	Bckdk	0.08	0.83268	0.89516
Q64373	Bcl2l1	0.75	0.01729	0.0875
P59017	Bcl2l13	-0.43	0.15725	0.30815
Q9CZP5	Bcs1l	-1.19	0.03348	0.13197
Q80XN0	Bdh1	-0.49	0.01375	0.07744
D3YVM8	Bloc1s1	1.32	0.01812	0.08988
O55003	Bnip3	1.08	0.01541	0.08364
Q9D8S9	Bola1	0.26	0.26157	0.42434
Q8R164	Bphl	-0.58	0.01117	0.06995
Q8R5L1	C1qbp	-0.1	0.64223	0.76713
P23589	Ca5a	-1.86	5e-05	0.0058
Q8BYM8	Cars2	-0.87	0.10904	0.25782
P24270	Cat	1.84	0.04732	0.16356
Q91VT4	Cbr4	-0.68	0.05048	0.16955
Q3TC33	Ccdc127	-0.77	0.05389	0.17781
Q3URS9	Ccdc51	-0.02	0.90059	0.93481
Q8R3Q6	Ccdc58	-0.32	0.11646	0.26838
Q8C3X2	Ccdc90b	-0.22	0.14049	0.29439
P80313	Cct7	1.24	0.04062	0.14921
Q9CQA6	Chchd1	-0.11	0.71083	0.81871
Q9D1L0	Chchd2	0.97	0.00489	0.04758
Q9CRB9	Chchd3	-0.36	0.14308	0.29603
Q8VEA4	Chchd4	0.38	0.57862	0.72095
Q9CQP3	Chchd5	1.2	0.04013	0.14879
Q91VN4	Chchd6	-1.57	0.02664	0.11448
Q8BJ64	Chdh	-0.23	0.12558	0.27746
Q8C025	Chpt1	0.63	0.01788	0.0893
Q91WS0	Cisd1	0.17	0.2842	0.44627
B1AR13	Cisd3	-0.66	0.12505	0.27746
Q6P8J7	Ckmt2	2.11	0.33404	0.50139
Q60649	Clpb	0.15	0.34925	0.51392
O88696	Clpp	-0.14	0.3203	0.48486
Q9JHS4	Clpx	-0.11	0.7496	0.84429
Q8R4N0	Clybl	-0.31	0.07658	0.21647
Q8K199	Cmc2	-0.86	0.0063	0.05346
Q9D2R6	Coa3	0.36	0.85843	0.90754
Q8BGD8	Coa6	0.52	0.14905	0.30009
Q921H9	Coa7	0.02	0.90935	0.93584
Q9DBL7	Coasy	-2.22	0.00031	0.01227
O88587	Comt	1.46	0.01268	0.07326
Q8BIG7	Comtd1	0.62	0.55119	0.69619
Q8BMS4	Coq3	-0.37	0.08698	0.23434
Q8BGB8	Coq4	0.42	0.62112	0.75506
Q9CXI0	Coq5	0.21	0.24816	0.40941
Q8R1S0	Coq6	-0.47	0.02332	0.10397
P97478	Coq7	-0.59	0.07952	0.22223
Q60936	Coq8a	0.15	0.43905	0.60229
Q8K1Z0	Coq9	-0.68	0.01428	0.07863
Q9CR63	Cox16	0.59	0.00984	0.06699
Q9D7J4	Cox20	-0.09	0.63642	0.76694
P19783	Cox4i1	-0.07	0.64697	0.76713
P12787	Cox5a	-0.04	0.8318	0.89516
P19536	Cox5b	-0.25	0.22671	0.38286
P43024	Cox6a1	-0.54	0.10872	0.25782
P56391	Cox6b1	-0.21	0.1845	0.33705
Q9CPQ1	Cox6c	-0.31	0.13313	0.28571
P48771	Cox7a2	-0.06	0.69753	0.80891
Q61387	Cox7a2l	-0.52	0.35297	0.51736
P56393	Cox7b	-0.02	0.96916	0.97962
P17665	Cox7c	0.12	0.49804	0.65444
P36552	Cpox	-0.35	0.04383	0.15707
Q8C196	Cps1	0.41	0.01211	0.07314
P97742	Cpt1a	0.14	0.65112	0.76827
P52825	Cpt2	-0.48	0.01786	0.0893
P47934	Crat	0.65	0.28212	0.44397
B7ZDD7	Crat	-0.52	0.42172	0.58495
Q80ZM8	Crls1	0.8	0.02108	0.09688
Q9DC50	Crot	2.74	0.08226	0.2257
P47199	Cryz	-1.07	0.00319	0.04309
Q9CZU6	Cs	-0.06	0.6473	0.76713
P56395	Cyb5a	0.85	0.00408	0.04698
Q9CQX2	Cyb5b	0.16	0.45989	0.62615
Q9DB73	Cyb5r1	1.76	0.01682	0.0864
Q9DCN2	Cyb5r3	0.83	0.01398	0.07757
Q9D0M3	Cyc1	-0.07	0.72713	0.82643
P62897	Cycs	0.17	0.27201	0.43348
Q9DBG1	Cyp27a1	0.06	0.74562	0.84135
Q9ER88	Dap3	-0.04	0.84465	0.89992
P31786	Dbi	0.7	0.0043	0.04698
P53395	Dbt	-0.19	0.20487	0.36276
Q8BHC4	Dcakd	1.09	0.00289	0.04213
Q9CQ62	Decr1	-0.34	0.02347	0.10403
Q9QX60	Dguok	0.51	0.07436	0.21605
O35435	Dhodh	0.46	0.0104	0.06901
Q99L04	Dhrs1	0.99	0.02475	0.10842
Q99LB2	Dhrs4	0.9	0.07664	0.21647
Q99J47	Dhrs7b	0.49	0.18998	0.34205
A2ATU0	Dhtkd1	-0.06	0.73132	0.82993
Q99PU8	Dhx30	2.04	0.00013	0.00725
Q9JIQ3	Diablo	0.87	0.02323	0.10397
Q8BMF4	Dlat	-0.17	0.24193	0.40342
O08749	Dld	-0.49	0.01964	0.0943
Q9D2G2	Dlst	-0.21	0.31142	0.4741
Q9D7K5	Dmac2	1.12	0.02044	0.09628
Q9DBT9	Dmgdh	-0.03	0.84328	0.89992
Q99M87	Dnaja3	0.28	0.10683	0.25651
Q5U458	Dnajc11	0.24	0.10517	0.25596
Q78YY6	Dnajc15	1.82	0.00323	0.04309
Q9CQV7	Dnajc19	-0.68	0.07174	0.21155
Q8VCG1	Dut	-0.21	0.12931	0.28236
Q9CXJ1	Ears2	-0.04	0.7612	0.84968
O35459	Ech1	0.96	0.01631	0.08542
Q9D9V3	Echdc1	-2.9	0.00088	0.02279
Q3TLP5	Echdc2	0.04	0.7663	0.85102
Q9D7J9	Echdc3	-0.3	0.11302	0.26372
Q8BH95	Echs1	-0.34	0.15205	0.30369
P42125	Eci1	-0.43	0.009	0.06674
Q9WUR2	Eci2	0.78	0.03528	0.1369
E9PUY9	Eci2	0.61	0.09255	0.24194
A0A0R4J174	Ecsit	0.59	0.00208	0.03617
Q9DBM2	Ehhadh	1.19	0.1648	0.31674
Q9CRD2	Emc2	1.45	0.00155	0.03215
O08600	Endog	0.66	0.00795	0.06201
P34914	Ephx2	1.58	0.12922	0.28236
Q99LC5	Etfa	-0.02	0.92033	0.94558
Q9DCW4	Etfb	0.22	0.26872	0.43272
Q921G7	Etfdh	-0.41	0.01622	0.08542
Q91V16	Etfrf1	-0.4	0.09199	0.24194
Q9DCM0	Ethe1	0.63	0.0088	0.06658
P12710	Fabp1	0.05	0.88252	0.92388
Q8R0F8	Fahd1	-1.09	0.0039	0.04694
A0A0R4J094	Fahd2a	-0.39	0.0327	0.13028
Q9CR98	Fam136a	0.24	0.47855	0.63892
Q9D6U8	Fam162a	-0.42	0.09045	0.24194
Q8BGY7	Fam210a	0.18	0.51577	0.67068
Q9D8B6	Fam210b	-0.21	0.2465	0.40757
Q9CYH2	Fam213a	1.23	0.00199	0.03617
Q99M01	Fars2	0.06	0.65411	0.76827
P19096	Fasn	0.47	0.46172	0.62615
P46656	Fdx1	0.44	0.12482	0.27746
Q9CPW2	Fdx2	-0.4	0.24545	0.40673
Q61578	Fdxr	-0.57	0.01947	0.09415
Q544X6	Fech	0.35	0.03875	0.14438
P97807	Fh	-0.09	0.4944	0.65081
O89106	Fhit	-2.13	0.01374	0.07744
Q9CQ92	Fis1	0.67	0.17154	0.32438
O35465	Fkbp8	1.02	0.01675	0.0864
Q8R123	Flad1	0.31	0.24238	0.40342
Q9CR13	Fmc1	0.05	0.90119	0.93481
P09528	Fth1	1.33	0.04124	0.14921
O35943	Fxn	1.13	0.16523	0.31674
Q9CR59	Gadd45gip1	0.25	0.27199	0.43348
P16858	Gapdh	0.65	0.30529	0.46761
Q9CZD3	Gars	-0.27	0.42395	0.5864
Q99JT1	Gatb	0.02	0.93348	0.95385
Q8CBY0	Gatc	-0.6	0.14414	0.29637
Q9D172	Gatd3a	-0.2	0.39973	0.57137
O88986	Gcat	0.24	0.17285	0.32438
Q60759	Gcdh	-0.19	0.20664	0.36332
Q91WK5	Gcsh	-0.06	0.7905	0.86922
P56213	Gfer	-0.85	0.00237	0.03865
Q8K0D5	Gfm1	0.35	0.0593	0.18506
Q8R2Q4	Gfm2	-0.01	0.94928	0.96751
Q91VC9	Ghitm	-0.23	0.63419	0.76694
Q91W43	Gldc	0.37	0.09962	0.24953
Q9CPV4	Glod4	-0.92	0.00102	0.0251
Q923X4	Glrx2	0.78	0.00104	0.0251
Q80Y14	Glrx5	0.43	0.06352	0.19419
D3Z7P3	Gls	1.5	0.00893	0.06674
Q571F8	Gls2	0.18	0.17351	0.32438
P26443	Glud1	-0.11	0.37931	0.54846
Q91XE0	Glyat	-0.54	0.04964	0.16901
A0A0R4J1H2	Glyctk	-1.28	8e-05	0.00636
Q5FW57	Gm4952	-0.64	0.0091	0.06682
P05202	Got2	-0.18	0.17988	0.33349
Q61586	Gpam	0.38	0.07576	0.21647
Q64521	Gpd2	-0.13	0.35063	0.51494
P06745	Gpi	1.6	0.04096	0.14921
Q8BGT5	Gpt2	-0.29	0.14624	0.29637
P11352	Gpx1	-1.7	0.00023	0.01074
O70325	Gpx4	0.29	0.39661	0.56908
Q91Z53	Grhpr	-3.24	0.00041	0.01523
Q99LP6	Grpel1	0.8	0.00509	0.04822
O88396	Grpel2	0.83	0.1485	0.2998
Q8C5Q4	Grsf1	0.94	0.00387	0.04694
P47791	Gsr	-0.44	0.02079	0.09688
Q9DCM2	Gstk1	0.89	0.11742	0.26977
Q9WVL0	Gstz1	-1.41	0.00595	0.05239
Q8C3X4	Guf1	0.22	0.75923	0.84958
Q564G0	Guk1	-1.16	0.03063	0.12536
Q61425	Hadh	-0.56	0.00669	0.05504
Q8BMS1	Hadha	-0.03	0.83824	0.89691
Q99JY0	Hadhb	-0.04	0.77554	0.85802
G5E8T9	Hagh	0.21	0.42434	0.5864
Q99KK9	Hars2	0.52	0.01445	0.07902
P53702	Hccs	-0.1	0.80453	0.87459
Q9CYW4	Hdhd3	-0.25	0.10206	0.25228
Q91WM2	Hdhd5	-0.68	0.00612	0.05271
A0A140T8J4	Hebp1	-0.2	0.21827	0.37619
Q99L13	Hibadh	0.21	0.22152	0.37989
Q8QZS1	Hibch	-0.44	0.00927	0.06686
Q9JLR9	Higd1a	0.25	0.53043	0.68063
Q9CQJ1	Higd2a	-0.22	0.6374	0.76694
P70349	Hint1	1.66	0.15607	0.30753
Q9D0S9	Hint2	-0.26	0.4436	0.60742
P38060	Hmgcl	-0.65	0.00328	0.04309
P54869	Hmgcs2	-0.24	0.0925	0.24194
Q9DCU9	Hoga1	-0.47	0.02021	0.09579
Q8K3A0	Hscb	-1.54	0.06903	0.20763
Q99N15	Hsd17b10	-0.75	0.00074	0.02055
P51660	Hsd17b4	1.51	0.05028	0.16955
P50171	Hsd17b8	-0.6	0.01572	0.08473
Q2TPA8	Hsdl2	0.79	0.05859	0.1844
P38647	Hspa9	0.62	0.00473	0.04698
P63038	Hspd1	-0.03	0.85047	0.90227
Q64433	Hspe1	0.37	0.18665	0.34007
Q9Z2G9	Htatip2	0.57	0.16535	0.31674
Q9JIY5	Htra2	-0.16	0.2871	0.44948
Q8BIJ6	Iars2	-0.51	0.01063	0.06905
Q8CAK1	Iba57	-0.7	0.00636	0.05346
F6RPJ9	Ide	0.42	0.26372	0.42624
O88844	Idh1	1.68	0.12335	0.27746
P54071	Idh2	0.46	0.03405	0.13296
Q9D6R2	Idh3a	0.2	0.18274	0.33465
Q91VA7	Idh3b	0.25	0.13283	0.28571
P70404	Idh3g	0.43	0.10697	0.25651
Q9CQU8	Immp1l	0.42	0.05018	0.16955
A0A0U1RP81	Immt	-0.69	0.00867	0.06624
Q8CAQ8	Immt	-0.21	0.18117	0.33398
E9PVS5	Immt	-0.18	0.83005	0.89516
Q9D924	Isca1	0.58	0.055	0.17895
Q9DCB8	Isca2	0.58	0.01591	0.08514
Q9D7P6	Iscu	-0.1	0.85907	0.90754
P85094	Isoc2a	-0.79	0.04415	0.15733
Q9JHI5	Ivd	-0.53	0.00323	0.04309
Q91WN4	Kmo	-0.12	0.55516	0.69859
Q71RI9	Kyat3	-1.19	0.01262	0.07326
Q91YP0	L2hgdh	-0.27	0.09497	0.24194
Q9EP89	Lactb	-0.41	0.01151	0.07068
Q99KR3	Lactb2	0.85	0.13233	0.28571
Q9CPY7	Lap3	-0.23	0.15155	0.3035
Q8VDC0	Lars2	0.28	0.17367	0.32438
Q7TNG8	Ldhd	-0.04	0.87969	0.92388
Q9Z2I0	Letm1	-0.62	0.00444	0.04698
Q924L1	Letmd1	-0.27	0.21043	0.36911
Q99M04	Lias	0.58	0.02303	0.10397
Q8VCM4	Lipt1	-0.62	0.07618	0.21647
Q8CGK3	Lonp1	0.16	0.26993	0.43272
Q9DBN5	Lonp2	1.26	0.03769	0.14187
Q6PB66	Lrpprc	0.3	0.07026	0.20882
P97823	Lypla1	-0.92	0.00928	0.06686
Q3UFF7	Lyplal1	-1.78	0.01388	0.07757
Q8K215	Lyrm4	-0.47	0.06079	0.18892
Q922B1	Macrod1	-0.26	0.14286	0.29603
Q64133	Maoa	0.16	0.53381	0.68063
Q8BW75	Maob	0.39	0.09491	0.24194
Q922Q1	Marc2	0.47	0.09425	0.24194
Q8VCF0	Mavs	0.4	0.25723	0.42067
Q8R3F5	Mcat	-0.33	0.1074	0.25651
Q99MR8	Mccc1	-0.67	0.00349	0.04501
Q3ULD5	Mccc2	-0.54	0.00458	0.04698
Q9D1I5	Mcee	-0.34	0.10495	0.25596
Q3UMR5	Mcu	-0.19	0.40515	0.57148
Q9CXD6	Mcur1	0.11	0.81741	0.88474
P14152	Mdh1	1.77	0.01258	0.07326
P08249	Mdh2	0.06	0.63894	0.76694
P06801	Me1	0.85	0.08456	0.2303
Q9DCS3	Mecr	-0.22	0.18966	0.34205
Q9CPW9	Metap1d	-0.06	0.80407	0.87459
Q9DCL4	Mettl15	-1.09	0.00576	0.05133
Q811U4	Mfn1	0.05	0.6863	0.79944
Q80U63	Mfn2	0	0.98993	0.99215
Q91VS7	Mgst1	0.31	0.22215	0.37989
Q8VCX5	Micu1	0.57	0.28792	0.44948
Q7TNS2	Minos1	-0.67	0.46333	0.62615
A6H611	Mipep	0.03	0.89509	0.93361
Q99J39	Mlycd	-0.36	0.21803	0.37619
Q9D273	Mmab	0.01	0.95601	0.97158
Q5RKZ7	Mocs1	0.09	0.638	0.76694
P56379	Mp68	0.41	0.54417	0.68965
P63030	Mpc1	-0.07	0.90642	0.93584
Q9D023	Mpc2	-0.38	0.02718	0.11504
Q99J99	Mpst	-0.81	0.01041	0.06901
P19258	Mpv17	0.33	0.79332	0.86922
Q5ND52	Mrm3	0.3	0.17226	0.32438
Q99N96	Mrpl1	0.33	0.05519	0.17895
Q3TBW2	Mrpl10	0.23	0.41377	0.57927
Q9CQF0	Mrpl11	0.19	0.26405	0.42624
Q9DB15	Mrpl12	0.12	0.71159	0.81871
Q9D1P0	Mrpl13	0.15	0.38523	0.55381
Q9D1I6	Mrpl14	0.28	0.16147	0.31299
Q9CPR5	Mrpl15	0.08	0.74587	0.84135
Q99N93	Mrpl16	0.22	0.10994	0.25813
Q9D8P4	Mrpl17	0.02	0.92381	0.94785
Q9CQL5	Mrpl18	0.29	0.08596	0.23244
Q9D338	Mrpl19	0.19	0.2221	0.37989
Q9D773	Mrpl2	0.34	0.18862	0.34141
Q9CQL4	Mrpl20	0.41	0.33166	0.49983
Q9D1N9	Mrpl21	0.46	0.15501	0.30714
Q8BU88	Mrpl22	-0.05	0.84408	0.89992
O35972	Mrpl23	0.14	0.58955	0.73108
Q9CQ06	Mrpl24	0.1	0.48216	0.64154
Q99N92	Mrpl27	0.31	0.13509	0.28826
Q9D1B9	Mrpl28	0.25	0.16128	0.31299
Q99N95	Mrpl3	-0.12	0.65238	0.76827
Q9D7N6	Mrpl30	0.11	0.64422	0.76713
Q9DCI9	Mrpl32	0.38	0.06834	0.20639
Q9CQP0	Mrpl33	0.62	0.04606	0.16087
Q99N91	Mrpl34	0.27	0.09354	0.24194
Q9CQL6	Mrpl35	-0.05	0.85433	0.90508
Q921S7	Mrpl37	0.21	0.21348	0.37185
Q8K2M0	Mrpl38	0.1	0.52184	0.67505
Q9JKF7	Mrpl39	0.22	0.3418	0.50594
Q9DCU6	Mrpl4	0.11	0.53133	0.68063
Q9Z2Q5	Mrpl40	0.2	0.38158	0.54962
Q9CQN7	Mrpl41	0.55	0.0054	0.0493
Q9CPV3	Mrpl42	0.08	0.70152	0.81086
Q5RL20	Mrpl43	0.24	0.34315	0.50694
Q9CY73	Mrpl44	-0.13	0.60611	0.74423
Q9D0Q7	Mrpl45	0.09	0.638	0.76694
Q9EQI8	Mrpl46	0.47	0.16511	0.31674
Q8K2Y7	Mrpl47	0.16	0.47541	0.63794
E9QPQ8	Mrpl48	0.12	0.5052	0.66153
Q9CQ40	Mrpl49	0.15	0.40253	0.57145
Q8VDT9	Mrpl50	0.24	0.21848	0.37619
Q9CPY1	Mrpl51	0.36	0.13724	0.29038
Q9D0Y8	Mrpl52	0.32	0.10298	0.2529
Q9D1H8	Mrpl53	0.3	0.22493	0.38202
Q9CPW3	Mrpl54	0.18	0.55589	0.69859
Q9CZ83	Mrpl55	0.59	0.00602	0.05239
Q9CQF8	Mrpl57	0.4	0.03664	0.14003
Q8R035	Mrpl58	0.09	0.7533	0.8463
Q99N94	Mrpl9	0.03	0.89115	0.93093
G5E8U8	Mrps10	0.23	0.27038	0.43272
Q9DCA2	Mrps11	0.12	0.61928	0.75468
O35680	Mrps12	-0.14	0.71536	0.82179
Q9CR88	Mrps14	0.05	0.79978	0.87323
Q9DC71	Mrps15	0.29	0.13855	0.29149
Q9CPX7	Mrps16	0.28	0.16172	0.31299
Q9CQE3	Mrps17	0.32	0.46255	0.62615
Q99N85	Mrps18a	0.43	0.41637	0.58074
Q99N84	Mrps18b	0.03	0.90831	0.93584
Q8R2L5	Mrps18c	-0.28	0.57411	0.71668
Q924T2	Mrps2	-0.12	0.55339	0.69779
P58059	Mrps21	-0.22	0.11811	0.27053
Q9CXW2	Mrps22	-0.1	0.5495	0.69523
Q8VE22	Mrps23	0.12	0.52109	0.67505
Q9CQV5	Mrps24	-0.12	0.8718	0.91859
Q9D125	Mrps25	-0.11	0.42542	0.58682
Q80ZS3	Mrps26	0.06	0.79182	0.86922
Q8BK72	Mrps27	0.12	0.416	0.58074
Q9CY16	Mrps28	0.15	0.53009	0.68063
Q9D0G0	Mrps30	0.11	0.47696	0.63794
Q61733	Mrps31	0.24	0.2958	0.45776
Q9D2R8	Mrps33	0.04	0.88317	0.92388
Q9JIK9	Mrps34	-0.01	0.97522	0.98442
Q8BJZ4	Mrps35	0.15	0.29022	0.45022
Q9CQX8	Mrps36	-0.55	0.09222	0.24194
Q99N87	Mrps5	0.07	0.64462	0.76713
P58064	Mrps6	-0.19	0.36859	0.53606
Q80X85	Mrps7	0.11	0.41117	0.57672
Q9D7N3	Mrps9	0.2	0.18263	0.33465
Q9D6S7	Mrrf	-0.63	0.07442	0.21605
Q9D6Y7	Msra	-0.57	0.00303	0.04278
Q78J03	Msrb2	-0.39	0.3044	0.4672
Q791T5	Mtch1	0.22	0.50855	0.66475
Q791V5	Mtch2	-0.3	0.19479	0.34821
P00405	Mtco2	-0.37	0.10292	0.2529
Q9CRB8	Mtfp1	-0.33	0.18871	0.34141
Q922D8	Mthfd1	1.76	0.00011	0.00725
Q9D110	Mthfs	-3.47	0	0.00059
Q91YJ5	Mtif2	-0.55	0.01262	0.07326
Q9CZD5	Mtif3	-0.24	0.30672	0.46884
Q9D0D3	Mtpap	-0.25	0.70928	0.81857
F7C846	Mtx1	0	0.99083	0.99215
O88441	Mtx2	-0.27	0.08491	0.23043
Q8VCM5	Mul1	0.47	0.0997	0.24953
P16332	Mut	0.19	0.17285	0.32438
Q8C5H8	Nadk2	-1.41	4e-05	0.00549
Q8R4H7	Nags	-1.95	2e-05	0.00362
Q9CZ42	Naxd	-0.29	0.11439	0.26525
Q8K4Z3	Naxe	-0.33	0.15557	0.30744
O35683	Ndufa1	-1.33	0.10028	0.24953
Q99LC3	Ndufa10	-0.1	0.48312	0.64154
Q9D8B4	Ndufa11	-0.6	0.14567	0.29637
Q7TMF3	Ndufa12	-0.37	0.07597	0.21647
Q9ERS2	Ndufa13	0	0.99565	0.99565
Q9CQ75	Ndufa2	0.08	0.62199	0.75506
Q9CQ91	Ndufa3	-0.13	0.53275	0.68063
Q62425	Ndufa4	0.02	0.89743	0.93361
Q9CPP6	Ndufa5	-0.27	0.18706	0.34007
Q9CQZ5	Ndufa6	-0.28	0.18148	0.33398
Q9Z1P6	Ndufa7	-0.12	0.59973	0.74002
Q9DCJ5	Ndufa8	-0.01	0.92811	0.94966
Q9DC69	Ndufa9	-0.24	0.21201	0.37027
Q9CR21	Ndufab1	-0.41	0.14504	0.29637
Q9CWX2	Ndufaf1	0.24	0.13628	0.28916
Q59J78	Ndufaf2	0.08	0.60764	0.74488
Q9JKL4	Ndufaf3	-0.52	0.06939	0.20789
Q9D1H6	Ndufaf4	0.12	0.50329	0.66019
A2APY7	Ndufaf5	0.78	0.05743	0.18149
A2AIL4	Ndufaf6	-0.06	0.81279	0.88101
Q9CWG8	Ndufaf7	0.07	0.76454	0.85087
Q9DCS9	Ndufb10	-0.1	0.48563	0.64264
O09111	Ndufb11	-0.06	0.72344	0.82475
Q9CPU2	Ndufb2	1	0.40907	0.57593
Q9CQZ6	Ndufb3	-0.4	0.05639	0.18027
Q9CQC7	Ndufb4	-0.19	0.25717	0.42067
Q9CQH3	Ndufb5	-0.21	0.12643	0.27771
Q3UIU2	Ndufb6	-0.3	0.07002	0.20882
Q9CR61	Ndufb7	-0.2	0.374	0.54197
Q9D6J5	Ndufb8	-0.28	0.09235	0.24194
Q9CQJ8	Ndufb9	-0.17	0.2443	0.40572
Q9CQ54	Ndufc2	-0.34	0.13797	0.2911
Q91VD9	Ndufs1	-0.08	0.59155	0.73235
Q91WD5	Ndufs2	-0.21	0.2772	0.43895
Q9DCT2	Ndufs3	0.1	0.45196	0.61774
Q9CXZ1	Ndufs4	0.05	0.76694	0.85102
Q99LY9	Ndufs5	-0.18	0.3741	0.54197
P52503	Ndufs6	-0.14	0.53069	0.68063
Q9DC70	Ndufs7	0.08	0.6897	0.80216
Q8K3J1	Ndufs8	0.15	0.59805	0.73917
Q91YT0	Ndufv1	-0.15	0.28215	0.44397
Q9D6J6	Ndufv2	-0.02	0.90236	0.93481
Q8BK30	Ndufv3	-0.9	0.1792	0.33305
Q3U422	Ndufv3	0.08	0.80355	0.87459
Q9Z1J3	Nfs1	-0.52	0.00471	0.04698
Q9QZ23	Nfu1	0.3	0.20632	0.36332
O55125	Nipsnap1	-0.31	0.04123	0.14921
Q7TMG8	Nipsnap2	0.58	0.16099	0.31299
Q9CQE1	Nipsnap3b	-0.14	0.4762	0.63794
Q8VDK1	Nit1	-0.8	0.00401	0.04694
Q9JHW2	Nit2	-2.88	0.00019	0.00939
Q91YP2	Nln	-0.21	0.15643	0.30753
Q3TL44	Nlrx1	-1.35	0.12642	0.27771
Q99JR6	Nmnat3	-3.25	0.00416	0.04698
Q61941	Nnt	-0.08	0.55708	0.69892
Q9CWD8	Nubpl	-0.74	0.17346	0.32438
P11930	Nudt19	2.15	0.03246	0.13028
Q9CR24	Nudt8	-0.92	0.01286	0.07352
Q8BVU5	Nudt9	1.31	0.06738	0.20431
P29758	Oat	0.42	0.07601	0.21647
Q9CRD0	Ociad1	0.18	0.48296	0.64154
Q60597	Ogdh	0.73	0.00293	0.04213
F6U775	Opa1	0.44	0.07688	0.21647
P58281	Opa1	0.08	0.4748	0.63794
Q505D7	Opa3	-0.86	0.03644	0.14003
P11725	Otc	-0.18	0.25158	0.41414
Q8BGA9	Oxa1l	0.34	0.38098	0.54962
Q9D0K2	Oxct1	2.75	0.00012	0.00725
Q9CR10	Oxld1	1.11	0.05577	0.18004
Q8VE38	Oxnad1	-0.85	0.0286	0.11833
Q9D404	Oxsm	-0.58	0.00385	0.04694
P09103	P4hb	0.99	0.0026	0.04058
Q9DCL9	Paics	1.62	0.11098	0.25976
Q9CQV1	Pam16	0.13	0.69945	0.80972
Q99LX0	Park7	-1.12	0.00503	0.04822
A0A0R4J1R7	Pcbd2	-0.43	0.05656	0.18027
Q91ZA3	Pcca	-0.5	0.00473	0.04698
Q99MN9	Pccb	-0.42	0.0251	0.10865
E9QPD7	Pcx	-0.37	0.03309	0.13115
P35486	Pdha1	-0.3	0.14945	0.30009
Q9D051	Pdhb	-0.46	0.02675	0.11448
Q8BKZ9	Pdhx	-0.29	0.25215	0.41416
Q8BFP9	Pdk1	-0.68	0.05611	0.18027
Q9JK42	Pdk2	-0.31	0.12542	0.27746
Q504M2	Pdp2	-0.17	0.46353	0.62615
P0DJE0	Pet100	0.27	0.13568	0.28871
Q9Z210	Pex11b	1.8	0.00955	0.06699
Q8BX10	Pgam5	0.81	0.00193	0.03617
P67778	Phb	0.08	0.58808	0.73047
O35129	Phb2	0.1	0.40449	0.57148
O35386	Phyh	2.21	0.12406	0.27746
Q8BSF4	Pisd	0.73	0.40281	0.57145
Q8K411	Pitrm1	-0.04	0.71841	0.82317
E9Q509	Pklr	0.4	0.49347	0.65073
Q9Z2Y8	Plpbp	-0.73	0.01121	0.06995
Q9DC61	Pmpca	-0.27	0.1464	0.29637
Q9CXT8	Pmpcb	-0.03	0.79671	0.87115
Q8K1N1	Pnpla8	0.63	0.00642	0.05346
Q91XF0	Pnpo	0.02	0.92627	0.94908
Q8K1R3	Pnpt1	0.01	0.9687	0.97962
Q91VA6	Poldip2	0.38	0.06161	0.18991
Q91VM9	Ppa2	-0.53	0.00524	0.04886
Q99KR7	Ppif	0.37	0.13495	0.28826
Q8BXN7	Ppm1k	-0.24	0.72545	0.82577
P51175	Ppox	-0.12	0.60381	0.74371
Q61171	Prdx2	0.61	0.05239	0.17362
P20108	Prdx3	-0.28	0.06635	0.20201
O08807	Prdx4	1.25	0.0098	0.06699
P99029	Prdx5	0.74	0.00245	0.03906
Q6GT24	Prdx6	0.16	0.78222	0.86411
Q9WU79	Prodh	0.52	0.00688	0.05556
Q8VCZ9	Prodh2	-0.68	0.03084	0.12554
Q14C51	Ptcd3	0.29	0.07981	0.22223
Q8BWM0	Ptges2	-0.01	0.90649	0.93584
Q66GT5	Ptpmt1	-0.01	0.95272	0.96955
Q8R2Y8	Ptrh2	0.12	0.61378	0.74995
Q5D073	Pxmp2	1.39	0.05722	0.18149
Q9JJW0	Pxmp4	0.35	0.42082	0.58477
Q8BVI4	Qdpr	0.03	0.9096	0.93584
Q9CZE3	Rab32	1.78	0.00067	0.01996
Q6PHN9	Rab35	0.56	0.17319	0.32438
Q3U186	Rars2	-0.41	0.57945	0.72095
Q6P3B9	Rbfa	0.16	0.48394	0.64154
Q8BP92	Rcn2	2.52	0	0.00061
Q9QYF1	Rdh11	1.08	0.01069	0.06905
Q8CEE7	Rdh13	-0.22	0.3351	0.50198
Q9ERI6	Rdh14	0.84	0.01948	0.09415
Q9D8S4	Rexo2	0.31	0.15488	0.30714
Q8BG51	Rhot1	0.39	0.22343	0.38033
Q8JZN7	Rhot2	0.38	0.04756	0.16356
Q9DCV4	Rmdn1	0.03	0.8256	0.89231
Q3UJU9	Rmdn3	0.23	0.28908	0.45016
Q5XJF6	Rpl10a	1.38	0.00975	0.06699
Q9D1R9	Rpl34	2	0.01054	0.06905
O55142	Rpl35a	1.88	0.00713	0.05684
P62264	Rps14	1.6	7e-05	0.00622
P62245	Rps15a	1.65	0.00363	0.04603
P62270	Rps18	1.55	0.00051	0.01724
Q14AI6	Rpusd3	0.07	0.71986	0.82317
Q924D0	Rtn4ip1	-0.98	0.00031	0.01227
Q8BGH2	Samm50	-0.27	0.19719	0.35141
Q99LB7	Sardh	-0.52	0.00561	0.05066
Q9JJL8	Sars2	-0.08	0.61966	0.75468
Q5SUC9	Sco1	-0.15	0.34618	0.5104
Q8VCL2	Sco2	1.05	0.28805	0.44948
P32020	Scp2	2.33	0.09887	0.24953
Q8K2B3	Sdha	0.07	0.62742	0.76041
Q3U276	Sdhaf1	-0.54	0.3368	0.50249
Q8C6I2	Sdhaf2	-0.05	0.83616	0.89597
Q8BQU3	Sdhaf3	0.37	0.13292	0.28571
Q9CQA3	Sdhb	0.21	0.12432	0.27746
Q9CZB0	Sdhc	0.06	0.83302	0.89516
Q9CXV1	Sdhd	0.05	0.80859	0.87773
Q5M8N4	Sdr39u1	-0.45	0.08144	0.2251
Q9DBC0	Selenoo	-0.67	0.01265	0.07326
Q3U213	Serac1	-2.33	0.00528	0.04886
Q99JR1	Sfxn1	0.58	0.00429	0.04698
Q925N2	Sfxn2	-0.58	0.02098	0.09688
Q925N0	Sfxn5	-0.42	0.02323	0.10397
Q9CZN7	Shmt2	-0.09	0.49222	0.65022
Q8R104	Sirt3	-1.07	0.14585	0.29637
Q8K2C6	Sirt5	-0.41	0.02734	0.11504
P53986	Slc16a1	1.92	0.01627	0.08542
Q8JZU2	Slc25a1	0.07	0.75588	0.84754
Q9QZD8	Slc25a10	-0.05	0.78864	0.86867
Q9CR62	Slc25a11	0.24	0.29033	0.45022
Q8BH59	Slc25a12	0.42	0.07645	0.21647
Q9QXX4	Slc25a13	-0.26	0.15337	0.30552
Q9WVD5	Slc25a15	-0.14	0.53906	0.6855
Q8C0K5	Slc25a16	0.68	0.21463	0.37299
O70579	Slc25a17	0.48	0.08308	0.2271
Q9Z2Z6	Slc25a20	-0.58	0.05886	0.18445
Q8BZ09	Slc25a21	0.2	0.4009	0.57145
Q9D6M3	Slc25a22	0.45	0.05195	0.17362
Q6GQS1	Slc25a23	0.22	0.27335	0.43432
A2ASZ8	Slc25a25	0.09	0.64003	0.76701
G5E902	Slc25a3	-0.03	0.84613	0.90022
P48962	Slc25a4	0.4	0.09272	0.24194
Q8R0Y8	Slc25a42	-0.18	0.46036	0.62615
Q3TMC4	Slc25a44	0.18	0.76302	0.85045
Q8CFJ7	Slc25a45	0.06	0.87199	0.91859
P51881	Slc25a5	0.38	0.05512	0.17895
Q5IRJ6	Slc30a9	0.58	0.00866	0.06624
Q9D1F9	Slc37a4	0.66	0.21207	0.37027
Q9D8T7	Slirp	0.45	0.11372	0.26453
D3Z7Q2	Smim20	-0.24	0.47162	0.63533
Q9ERB0	Snap29	0.59	0.09459	0.24194
Q78PY7	Snd1	1.53	0.00063	0.01968
P08228	Sod1	0.44	0.06143	0.18991
P09671	Sod2	-0.08	0.51292	0.6693
Q3ULF4	Spg7	-0.25	0.14244	0.29603
Q64105	Spr	-1.38	0.00117	0.02646
Q91WK1	Spryd4	0.63	0.01696	0.0864
Q9R112	Sqor	1.24	8e-05	0.00636
Q8R2K3	Ssbp1	0.46	0.01917	0.09383
P54116	Stom	1.18	0.00477	0.04698
Q99JB2	Stoml2	0.5	0.01003	0.06765
Q9Z2I9	Sucla2	-0.64	0.09896	0.24953
Q9WUM5	Suclg1	-0.26	0.22747	0.38286
Q9Z2I8	Suclg2	-0.64	0.01272	0.07326
Q7TNE1	Sugct	-0.59	0.00978	0.06699
Q8R086	Suox	-0.73	0.00048	0.01724
Q80YD1	Supv3l1	0.22	0.27	0.43272
P09925	Surf1	0.43	0.02378	0.10478
Q9D6K5	Synj2bp	0.72	0.2973	0.45914
Q8K0Z7	Taco1	0.31	0.14425	0.29637
Q3TUH1	Tamm41	-0.36	0.04539	0.16035
Q3UQ84	Tars2	-1.48	0.1056	0.25596
Q91YM4	Tbrg4	0.01	0.9844	0.98969
Q9JHF5	Tcirg1	1.98	0.01693	0.0864
Q5SSK3	Tefm	-0.34	0.36843	0.53606
P40630	Tfam	-0.48	0.21624	0.37492
Q8JZM0	Tfb1m	0.08	0.67746	0.79037
Q6XPS7	Tha1	-0.79	0.33323	0.50118
Q3UUI3	Them4	0.42	0.10977	0.25813
P62073	Timm10	0.22	0.23963	0.40064
Q9WV96	Timm10b	0.37	0.03759	0.14187
P62075	Timm13	-0.19	0.41733	0.581
Q9Z0V7	Timm17b	-0.77	0.19285	0.34556
Q9CQ85	Timm22	-2.32	0.03861	0.14438
O35857	Timm44	0.17	0.51577	0.67068
Q9D880	Timm50	0.1	0.51825	0.67274
Q9WVA2	Timm8a1	0.27	0.35996	0.52643
P62077	Timm8b	0.59	0.01091	0.06923
Q9WV98	Timm9	0.32	0.17475	0.32558
Q8BUY5	Timmdc1	1.16	0.0007	0.02022
P40142	Tkt	0.52	0.14636	0.29637
Q9D8Y1	Tmem126a	0.73	0.02507	0.10865
Q9CQN6	Tmem14c	-0.02	0.94943	0.96751
Q8BPE4	Tmem177	-0.61	0.25987	0.42313
Q91XE8	Tmem205	1	0.04911	0.16795
Q9DCC8	Tomm20	0.46	0.56909	0.7116
Q9CPQ3	Tomm22	0.9	0.29933	0.46114
Q9QYA2	Tomm40	0.22	0.2584	0.42166
B1AXP6	Tomm5	0	0.98318	0.98969
Q9CQN3	Tomm6	0.51	0.0947	0.24194
Q9CZW5	Tomm70	0.23	0.26174	0.42434
P17751	Tpi1	0.48	0.33745	0.50249
Q9CQN1	Trap1	0.3	0.07326	0.21465
Q9D8Z2	Triap1	-0.26	0.43022	0.59146
Q3UFY8	Trmt10c	0.13	0.67009	0.783
Q9DAT5	Trmu	-0.16	0.3978	0.5697
Q8K1J6	Trnt1	0.26	0.14071	0.29439
Q9CZR8	Tsfm	-0.01	0.9771	0.98499
P50637	Tspo	0.5	0.56548	0.70827
P52196	Tst	0.05	0.78335	0.86411
E9PY03	Tstd1	0.15	0.71931	0.82317
Q9D0B5	Tstd3	0.75	0.07073	0.20939
Q8BFR5	Tufm	-0.51	0.03746	0.14187
P97493	Txn2	0.44	0.05217	0.17362
Q9CQU0	Txndc12	1.28	0.00126	0.02701
Q9JMH6	Txnrd1	0.74	0.15757	0.30815
Q9JLT4	Txnrd2	-0.95	0.00085	0.02268
Q9DBA6	Tysnd1	1.65	0.04109	0.14921
Q9CWU6	Uqcc1	-0.08	0.89746	0.93361
Q9CQY6	Uqcc2	0.69	0.00286	0.04213
Q8R1I1	Uqcr10	-0.2	0.19752	0.35141
Q9CPX8	Uqcr11	-1.07	0.19962	0.3543
Q9D855	Uqcrb	-0.33	0.1002	0.24953
Q9CZ13	Uqcrc1	-0.37	0.02894	0.1191
Q9DB77	Uqcrc2	-0.43	0.01135	0.07027
Q9CR68	Uqcrfs1	-0.42	0.0326	0.13028
P99028	Uqcrh	-0.37	0.1069	0.25651
Q9CQ69	Uqcrq	-0.19	0.2737	0.43432
Q78IK2	Usmg5	0.19	0.52981	0.68063
Q3U2A8	Vars2	-1.37	0.03408	0.13296
Q60932	Vdac1	0.41	0.01178	0.07172
Q60930	Vdac2	0.44	0.03651	0.14003
Q60931	Vdac3	0.11	0.6047	0.74371
Q8CC88	Vwa8	-0.1	0.75365	0.8463
Q9CYK1	Wars2	-0.5	0.23947	0.40064
B7ZMP1	Xpnpep3	0.15	0.315	0.47857
Q8BYL4	Yars2	0.41	0.04175	0.15033
O88967	Yme1l1	0.14	0.5317	0.68063
Q8BGC4	Zadh2	0.8	0.09172	0.24194
