# Supplementary material for: FBXL4 deficiency increases mitochondrial removal by autophagy
Source: EMBO Mol Med. 2020 Jun 11;12(7):e11659. doi: 10.15252/emmm.201911659 (PMC7338799; doi:10.15252/emmm.201911659)
Supplement: Supplementary file 5 — Dataset EV3 [file EMMM-12-e11659-s005.xlsx]

## Sheet: Table descripion
TMT-based proteomic analysis of Fbxl4 patient fibroblast
A. Proteins quantified in Liver total extracts
Each table contains the following columns:
Protein ID:	UniProt ID
Prtein symbol	Gene Symbol
logFC	Log2 fold-change of Fbxl4-/- / Fbxl4+/+
p.value	Limma_3.38.3 Moderated t-test
adj.p.value	Benjamini-Hochberg corrected p value
MitoCarta	Positive or not in MitoCarta 2.0

## Sheet: Human Fibroblasts proteomics
Protein ID	Symbol	logFC	P.Value	adj.P.Val	MitoCarta
Q9UII2	ATP5IF1	-0.96099	7.21774e-05	0.0621509	TRUE
P40926	MDH2	-0.538171	0.000109483	0.0621509	TRUE
Q9HAV7	GRPEL1	-0.701933	0.000132835	0.0621509	TRUE
G3V325	ATP5MF-PTCD1	-0.671531	0.000144054	0.0621509	FALSE
P45880	VDAC2	-0.636479	0.000197394	0.0621509	TRUE
P55809	OXCT1	-0.735454	0.000233065	0.0621509	TRUE
Q96DV4	MRPL38	-0.6034	0.00028229	0.0621509	TRUE
P61604	HSPE1	-0.664773	0.000284147	0.0621509	TRUE
Q9BW72	HIGD2A	-0.537513	0.000293011	0.0621509	TRUE
O14561	NDUFAB1	-0.553915	0.000400638	0.062492	TRUE
P14406	COX7A2	-0.750098	0.000412311	0.062492	TRUE
O96000	NDUFB10	-0.451149	0.000469688	0.062492	TRUE
Q9BTE1	DCTN5	-0.65977	0.000473123	0.062492	FALSE
P24752	ACAT1	-0.459321	0.000473291	0.062492	TRUE
P10809	HSPD1	-0.761448	0.000491032	0.062492	TRUE
Q00325	SLC25A3	-0.487064	0.000528463	0.0630522	TRUE
O00217	NDUFS8	-0.557878	0.000586206	0.0648097	TRUE
P05141	SLC25A5	-0.477832	0.000611092	0.0648097	TRUE
P14854	COX6B1	-0.48333	0.000749102	0.0752651	TRUE
Q99714	HSD17B10	-0.728363	0.000894583	0.0853879	TRUE
P13804	ETFA	-0.470405	0.00109796	0.0998099	TRUE
O95197	RTN3	0.503761	0.00122004	0.105548	FALSE
P49023	PXN	-0.530358	0.00127166	0.105548	FALSE
P11177	PDHB	-0.490006	0.00132865	0.105683	TRUE
P09622	DLD	-0.490443	0.00142469	0.10879	TRUE
Q07021	C1QBP	-0.657982	0.00163837	0.115498	TRUE
P30048	PRDX3	-0.406987	0.00169128	0.115498	TRUE
O95302	FKBP9	0.453219	0.00173793	0.115498	FALSE
Q9BV57	ADI1	-0.74791	0.00175455	0.115498	FALSE
P12236	SLC25A6	-0.363981	0.00213801	0.136049	TRUE
P29317	EPHA2	-0.442301	0.00225319	0.137982	FALSE
O75390	CS	-0.388779	0.00231296	0.137982	TRUE
P49411	TUFM	-0.461139	0.00245799	0.138392	TRUE
Q86V48	LUZP1	0.470012	0.0024648	0.138392	FALSE
Q13405	MRPL49	-0.809479	0.00267511	0.139663	TRUE
P49821	NDUFV1	-0.364054	0.00267537	0.139663	TRUE
P51116	FXR2	0.446857	0.00270693	0.139663	FALSE
P06576	ATP5F1B	-0.33393	0.00286769	0.141156	TRUE
O00483	NDUFA4	-0.451181	0.00288375	0.141156	TRUE
P00846	ATP6	-0.391838	0.0030961	0.147761	TRUE
Q9BY42	RTF2	-0.328668	0.00329882	0.151984	FALSE
P21796	VDAC1	-0.447968	0.00334381	0.151984	FALSE
P00403	COX2	-0.493251	0.00365213	0.162138	TRUE
Q4G0F5	VPS26B	0.313301	0.00406439	0.171022	FALSE
Q8NE71	ABCF1	0.346109	0.00407885	0.171022	FALSE
P56385	ATP5ME	-0.342265	0.00422306	0.171022	TRUE
Q8N357	SLC35F6	0.507837	0.0042265	0.171022	FALSE
Q9H857	NT5DC2	-0.368731	0.00430018	0.171022	TRUE
P51553	IDH3G	-0.441039	0.00451222	0.175792	TRUE
Q16718	NDUFA5	-0.290998	0.00482311	0.184146	TRUE
P35232	PHB	-0.423919	0.00540564	0.200901	TRUE
P10606	COX5B	-0.479348	0.00557311	0.200901	TRUE
P38646	HSPA9	-0.415938	0.00571071	0.200901	TRUE
Q9P013	CWC15	-0.293083	0.00571073	0.200901	FALSE
P51636	CAV2	0.397133	0.00579284	0.200901	FALSE
Q5JWF2	GNAS	0.364486	0.00589338	0.200901	FALSE
Q6NUK1	SLC25A24	-0.319701	0.00620489	0.207809	TRUE
Q6DD88	ATL3	0.390381	0.00657132	0.215223	FALSE
P20674	COX5A	-0.527561	0.00665172	0.215223	TRUE
Q03001	DST	-0.368907	0.0068224	0.216765	FALSE
Q96EK6	GNPNAT1	-0.296755	0.00692649	0.216765	FALSE
Q9NWH9	SLTM	0.397862	0.00716542	0.220626	FALSE
O00425	IGF2BP3	0.306369	0.00751176	0.223925	FALSE
P00367	GLUD1	-0.483266	0.00761614	0.223925	TRUE
Q9C0E8	LNPK	0.445109	0.00762448	0.223925	FALSE
Q92629	SGCD	0.376396	0.0077591	0.224426	FALSE
O00193	C11orf58	0.322848	0.00810195	0.228278	FALSE
P05091	ALDH2	-0.335441	0.00816153	0.228278	TRUE
Q92688	ANP32B	-0.440819	0.008331	0.228278	FALSE
P46108	CRK	0.327192	0.00840317	0.228278	FALSE
Q9NQ50	MRPL40	-0.327078	0.00849016	0.228278	TRUE
O43813	LANCL1	0.339999	0.00881875	0.229749	FALSE
P38117	ETFB	-0.293534	0.00888578	0.229749	TRUE
P18859	ATP5PF	-0.586367	0.00897817	0.229749	TRUE
O95202	LETM1	-0.410595	0.00902628	0.229749	TRUE
P11279	LAMP1	0.429022	0.00915821	0.23004	FALSE
P54886	ALDH18A1	-0.350711	0.00934673	0.231344	TRUE
O43731	KDELR3	-0.50265	0.00948082	0.231344	FALSE
Q5XKP0	C19orf70	-0.291063	0.00971351	0.231344	TRUE
P50213	IDH3A	-0.477135	0.00978947	0.231344	TRUE
Q14108	SCARB2	0.311983	0.00981605	0.231344	FALSE
P61353	RPL27	-0.317696	0.0100284	0.233465	FALSE
Q16795	NDUFA9	-0.378069	0.0107133	0.236432	TRUE
P25705	ATP5F1A	-0.308396	0.0107865	0.236432	TRUE
Q9Y3D8	AK6	-0.31629	0.0110187	0.236432	FALSE
P82933	MRPS9	-0.515202	0.0110832	0.236432	TRUE
P46777	RPL5	-0.265783	0.0110955	0.236432	FALSE
Q9H4A6	GOLPH3	0.543369	0.0113129	0.236432	TRUE
Q7Z3U7	MON2	-0.280647	0.0113438	0.236432	FALSE
A0A075B6Y3	NA	0.347058	0.0113607	0.236432	TRUE
P54709	ATP1B3	-0.273735	0.0113872	0.236432	FALSE
P00966	ASS1	0.399255	0.0113943	0.236432	FALSE
A0FGR8	ESYT2	0.305527	0.0120345	0.24703	FALSE
P68366	TUBA4A	-0.308948	0.0122358	0.247781	FALSE
Q5T0F9	CC2D1B	0.419816	0.0124964	0.247781	FALSE
Q12888	TP53BP1	0.326607	0.0125069	0.247781	FALSE
P05783	KRT18	-0.66898	0.0127013	0.247781	FALSE
P34897	SHMT2	-0.414878	0.0128342	0.247781	TRUE
Q08257	CRYZ	0.414984	0.0128498	0.247781	TRUE
P00533	EGFR	0.236898	0.0134237	0.256259	FALSE
P21266	GSTM3	0.827439	0.0139352	0.26339	FALSE
Q5SSJ5	HP1BP3	0.246492	0.0142485	0.266312	FALSE
P21281	ATP6V1B2	0.265505	0.0146827	0.266312	FALSE
Q9NVI7	ATAD3A	-0.334298	0.0148691	0.266312	TRUE
Q96I99	SUCLG2	-0.270106	0.0151431	0.266312	TRUE
P15289	ARSA	0.349585	0.0155354	0.266312	FALSE
Q92538	GBF1	-0.270219	0.0155705	0.266312	FALSE
O95299	NDUFA10	-0.335672	0.0156118	0.266312	TRUE
P51151	RAB9A	0.227946	0.0156448	0.266312	FALSE
P29966	MARCKS	-0.524416	0.0157422	0.266312	FALSE
Q96J86	CYYR1	0.432629	0.0158598	0.266312	FALSE
P06730	EIF4E	-0.293657	0.0160074	0.266312	FALSE
P40939	HADHA	-0.233236	0.0162104	0.266312	TRUE
Q12841	FSTL1	0.326808	0.0163039	0.266312	FALSE
P17405	SMPD1	0.353495	0.0163225	0.266312	FALSE
Q13308	PTK7	0.255977	0.0163348	0.266312	FALSE
Q9H444	CHMP4B	0.29092	0.0164553	0.266312	FALSE
P07093	SERPINE2	0.479583	0.0166398	0.266312	FALSE
P30049	ATP5F1D	-0.233013	0.0167056	0.266312	TRUE
P63313	TMSB10	-0.632406	0.0167669	0.266312	FALSE
P08238	HSP90AB1	-0.268731	0.016904	0.266312	FALSE
H7C0C1	NA	-0.272022	0.0170194	0.266312	TRUE
P13073	COX4I1	-0.403659	0.0177067	0.274814	TRUE
P13693	TPT1	-0.225521	0.0178763	0.275208	FALSE
P53999	SUB1	-0.285133	0.0181091	0.275268	FALSE
P46778	RPL21	-0.241919	0.0182457	0.275268	FALSE
P62318	SNRPD3	-0.309973	0.0184432	0.275268	FALSE
P13639	EEF2	-0.227172	0.0185563	0.275268	FALSE
P49419	ALDH7A1	-0.352793	0.0187236	0.275268	TRUE
Q6YHK3	CD109	0.402824	0.0187453	0.275268	FALSE
Q99536	VAT1	0.393095	0.0191129	0.276903	FALSE
Q6UW68	TMEM205	0.244199	0.0191468	0.276903	TRUE
P15848	ARSB	0.299283	0.019377	0.278126	FALSE
P33993	MCM7	-0.412103	0.0202435	0.286675	FALSE
P27635	RPL10	-0.254407	0.0203556	0.286675	FALSE
P07954	FH	-0.285127	0.0204231	0.286675	TRUE
Q8TF66	LRRC15	1.40802	0.020737	0.288955	FALSE
Q9H2G2	SLK	-0.295921	0.0211189	0.292144	FALSE
Q9Y241	HIGD1A	-0.317404	0.0213642	0.293412	TRUE
P16278	GLB1	0.300051	0.0215896	0.29439	FALSE
P02795	MT2A	-0.781534	0.0222306	0.30098	FALSE
P09525	ANXA4	0.353633	0.0226877	0.305006	FALSE
P06756	ITGAV	0.279792	0.0228594	0.305165	FALSE
O95573	ACSL3	-0.289064	0.023143	0.306806	FALSE
P04732	MT1E	-0.708582	0.0240967	0.314517	FALSE
Q93008	USP9X	0.236207	0.0242685	0.314517	FALSE
P27361	MAPK3	0.24361	0.024359	0.314517	FALSE
P51571	SSR4	-0.217988	0.0243837	0.314517	FALSE
Q02218	OGDH	-0.297337	0.0254556	0.321698	TRUE
Q9BVC6	TMEM109	0.501569	0.0258424	0.321698	FALSE
P06748	NPM1	-0.290355	0.0261262	0.321698	FALSE
P62829	RPL23	-0.239295	0.0261578	0.321698	FALSE
Q9H3H3	C11orf68	-0.231046	0.0264268	0.321698	FALSE
Q9H1E3	NUCKS1	0.266306	0.0265105	0.321698	FALSE
Q9HC07	TMEM165	-0.240355	0.0265209	0.321698	FALSE
Q15149	PLEC	0.292963	0.0266363	0.321698	FALSE
P36542	ATP5F1C	-0.234482	0.0267489	0.321698	TRUE
A0A096LPI6	NA	-0.223556	0.0271278	0.321698	TRUE
Q6DKJ4	NXN	-0.346737	0.0273073	0.321698	FALSE
Q15363	TMED2	0.449697	0.0273224	0.321698	FALSE
Q99829	CPNE1	0.382592	0.0277275	0.321698	FALSE
P22695	UQCRC2	-0.251689	0.027747	0.321698	TRUE
O43615	TIMM44	-0.291456	0.0277652	0.321698	TRUE
P14927	UQCRB	-0.581871	0.0278415	0.321698	TRUE
Q13510	ASAH1	0.268074	0.028063	0.321698	FALSE
Q7L9L4	MOB1B	0.215334	0.0281272	0.321698	FALSE
P15531	NME1	-0.278736	0.0281423	0.321698	FALSE
P83731	RPL24	-0.282924	0.0284536	0.322918	FALSE
Q9NRX4	PHPT1	0.328601	0.0285873	0.322918	FALSE
Q02880	TOP2B	-0.39063	0.0291596	0.327445	FALSE
Q9Y277	VDAC3	-0.351755	0.0294131	0.32818	TRUE
P09936	UCHL1	-0.47835	0.0297066	0.32818	FALSE
P07108	DBI	-0.463125	0.0297671	0.32818	TRUE
O94826	TOMM70	-0.304067	0.0299127	0.32818	TRUE
P07737	PFN1	-0.251986	0.0301808	0.328746	FALSE
P13473	LAMP2	0.335676	0.0303087	0.328746	FALSE
P10599	TXN	-0.339104	0.0308532	0.331668	FALSE
P18206	VCL	0.329843	0.0309255	0.331668	FALSE
P06753	TPM3	0.251639	0.0311848	0.33258	FALSE
P04062	GBA	0.421337	0.0317523	0.336751	FALSE
Q15678	PTPN14	0.29693	0.0320075	0.337582	FALSE
P62888	RPL30	-0.230947	0.03226	0.338376	FALSE
P43304	GPD2	-0.244039	0.0325912	0.339981	TRUE
P21399	ACO1	-0.29951	0.0331203	0.342196	TRUE
Q70E73	RAPH1	0.284676	0.033162	0.342196	FALSE
Q16563	SYPL1	0.210652	0.0340784	0.348946	FALSE
Q9NYF8	BCLAF1	-0.250958	0.0343416	0.348946	FALSE
O00203	AP3B1	0.185681	0.0343983	0.348946	FALSE
P09429	HMGB1	-0.277976	0.0345473	0.348946	FALSE
Q53H76	PLA1A	0.90353	0.0348774	0.350426	FALSE
P35611	ADD1	0.368543	0.0352797	0.351694	FALSE
P55209	NAP1L1	-0.207511	0.0353809	0.351694	FALSE
Q9Y5X1	SNX9	0.24918	0.0356893	0.351694	FALSE
Q9UNE7	STUB1	0.233256	0.0357406	0.351694	FALSE
P49207	RPL34	-0.219294	0.0360663	0.35308	TRUE
Q9UH99	SUN2	0.403002	0.0364822	0.353148	FALSE
P46779	RPL28	-0.310635	0.0365072	0.353148	FALSE
O43768	ENSA	-0.247366	0.0366283	0.353148	FALSE
Q8IVF2	AHNAK2	0.37208	0.0368461	0.353464	FALSE
P42765	ACAA2	-0.253223	0.0377634	0.359493	TRUE
Q9HC35	EML4	0.238976	0.0378513	0.359493	FALSE
P07602	PSAP	0.425736	0.0380801	0.359876	FALSE
P42677	RPS27	-0.25707	0.0384173	0.361274	FALSE
Q9BZH6	WDR11	0.389747	0.0391429	0.366293	FALSE
A0A0G2JLL6	NA	0.426075	0.0398286	0.370892	TRUE
P17980	PSMC3	-0.193837	0.0403898	0.373209	FALSE
P62750	RPL23A	-0.238246	0.040491	0.373209	FALSE
Q96QK1	VPS35	0.200093	0.0412096	0.373209	FALSE
Q9NPA0	EMC7	-0.226151	0.0412889	0.373209	FALSE
P40121	CAPG	0.405106	0.0415011	0.373209	FALSE
Q3SY69	ALDH1L2	-0.241572	0.0416443	0.373209	TRUE
Q6UXN9	WDR82	-0.205705	0.0416503	0.373209	FALSE
P25398	RPS12	-0.211558	0.0416886	0.373209	FALSE
P54619	PRKAG1	0.224162	0.0418369	0.373209	FALSE
O75306	NDUFS2	-0.358947	0.0420539	0.373399	TRUE
P06396	GSN	0.553885	0.0427654	0.377959	FALSE
O75368	SH3BGRL	0.328247	0.0433391	0.379951	FALSE
P52569	SLC7A2	-0.331186	0.0433889	0.379951	FALSE
Q8NEU8	APPL2	0.267542	0.0438082	0.381871	FALSE
Q13813	SPTAN1	0.222006	0.0446133	0.385466	FALSE
O00148	DDX39A	0.251711	0.0447444	0.385466	FALSE
P57721	PCBP3	-0.241274	0.0448835	0.385466	FALSE
P84103	SRSF3	-0.224248	0.0450282	0.385466	FALSE
P55263	ADK	0.18583	0.0463071	0.394644	FALSE
Q07812	BAX	-0.209199	0.047075	0.397927	TRUE
P07900	HSP90AA1	-0.280115	0.0471092	0.397927	FALSE
Q96P70	IPO9	0.23595	0.0480219	0.402311	FALSE
Q9NPQ8	RIC8A	-0.332478	0.0480497	0.402311	FALSE
Q04446	GBE1	0.257375	0.0483752	0.402984	FALSE
Q01082	SPTBN1	0.218607	0.0485523	0.402984	FALSE
P36776	LONP1	-0.333698	0.0488228	0.403475	TRUE
Q13190	STX5	0.292326	0.0491603	0.404513	FALSE
P55290	CDH13	0.47669	0.0495936	0.404561	FALSE
P56192	MARS	0.187443	0.0497886	0.404561	FALSE
P62304	SNRPE	-0.33101	0.0499734	0.404561	FALSE
Q9UBR2	CTSZ	0.266935	0.0502067	0.404561	FALSE
O75694	NUP155	-0.288998	0.0502257	0.404561	FALSE
P39023	RPL3	-0.238845	0.0509897	0.408112	FALSE
Q8NCW5	NAXE	-0.212985	0.0517793	0.408112	TRUE
Q8N1G4	LRRC47	0.163783	0.0517936	0.408112	FALSE
Q8WU90	ZC3H15	-0.290429	0.051846	0.408112	FALSE
P15586	GNS	0.238161	0.0521737	0.408112	FALSE
P54687	BCAT1	0.256404	0.0522376	0.408112	FALSE
Q99805	TM9SF2	-0.25903	0.0524	0.408112	FALSE
O43447	PPIH	0.178025	0.0525917	0.408112	FALSE
P53007	SLC25A1	-0.244906	0.0526241	0.408112	TRUE
P19623	SRM	-0.165618	0.0528097	0.408112	FALSE
Q92791	P3H4	0.394084	0.0530182	0.408112	FALSE
P47914	RPL29	-0.167844	0.0536916	0.410179	FALSE
O95980	RECK	0.231536	0.0537164	0.410179	FALSE
P51665	PSMD7	-0.193602	0.0541139	0.41138	FALSE
O60831	PRAF2	0.233125	0.0543086	0.41138	FALSE
P41227	NAA10	-0.277588	0.0545426	0.41138	FALSE
P78324	SIRPA	0.191985	0.0548552	0.41138	FALSE
Q9Y5S2	CDC42BPB	0.174096	0.0550933	0.41138	FALSE
P38606	ATP6V1A	0.312038	0.0553699	0.41138	FALSE
Q9Y2D5	AKAP2	0.208904	0.0553822	0.41138	FALSE
P84090	ERH	-0.226888	0.0558461	0.413218	FALSE
P84098	RPL19	-0.189873	0.0565336	0.4148	FALSE
Q7Z2W9	MRPL21	-0.220502	0.0565578	0.4148	TRUE
Q92890	UFD1	0.309409	0.0568256	0.4148	FALSE
P04733	MT1F	-0.975522	0.056929	0.4148	FALSE
P36957	DLST	-0.284538	0.0580592	0.421426	TRUE
P61758	VBP1	-0.233048	0.0588565	0.421938	FALSE
Q9Y6Y8	SEC23IP	-0.259082	0.0590065	0.421938	FALSE
Q9UBV8	PEF1	0.172025	0.0592001	0.421938	FALSE
Q9BZQ8	FAM129A	0.302714	0.0592215	0.421938	FALSE
P40261	NNMT	0.28236	0.0593213	0.421938	FALSE
O60610	DIAPH1	-0.387103	0.0596393	0.421938	FALSE
P29373	CRABP2	0.530811	0.0598251	0.421938	FALSE
Q92499	DDX1	0.160078	0.0598979	0.421938	FALSE
Q99584	S100A13	-0.331686	0.0604892	0.423173	FALSE
P01112	HRAS	0.247206	0.0605166	0.423173	FALSE
P52597	HNRNPF	-0.212932	0.0611271	0.425154	FALSE
Q92974	ARHGEF2	0.576329	0.0612454	0.425154	FALSE
P06865	HEXA	0.345078	0.062288	0.429286	FALSE
Q8N5M9	JAGN1	0.195971	0.0622903	0.429286	FALSE
Q9UJ70	NAGK	0.257895	0.0625512	0.429534	FALSE
Q8WUP2	FBLIM1	0.215401	0.0630094	0.431129	FALSE
O94925	GLS	-0.261456	0.0633389	0.431836	TRUE
P07339	CTSD	0.348914	0.0641099	0.435537	FALSE
P04350	TUBB4A	-0.222849	0.0646273	0.437494	FALSE
P62266	RPS23	-0.185652	0.0649169	0.437902	FALSE
Q99798	ACO2	-0.223394	0.0654636	0.440035	TRUE
P60842	EIF4A1	-0.190176	0.0659168	0.441527	FALSE
P53582	METAP1	-0.157898	0.0666986	0.444284	FALSE
Q9Y315	DERA	0.195111	0.0667939	0.444284	FALSE
P29218	IMPA1	0.153732	0.0670528	0.444457	FALSE
P16152	CBR1	0.217332	0.0673828	0.4451	FALSE
O00273	DFFA	0.303078	0.0676706	0.44546	FALSE
P22061	PCMT1	0.179443	0.0685846	0.449542	FALSE
P43487	RANBP1	-0.440332	0.0688469	0.449542	FALSE
P62269	RPS18	-0.183997	0.0693255	0.449542	FALSE
P33176	KIF5B	0.1549	0.0694105	0.449542	FALSE
Q96RF0	SNX18	0.249362	0.0696696	0.449542	FALSE
P62070	RRAS2	0.307718	0.0697038	0.449542	FALSE
O75822	EIF3J	0.155323	0.0700334	0.450147	FALSE
Q8N1S5	SLC39A11	0.241268	0.0714128	0.452364	FALSE
Q6RFH5	WDR74	0.312144	0.0714756	0.452364	FALSE
P62877	RBX1	0.175934	0.0715013	0.452364	FALSE
Q99623	PHB2	-0.278401	0.0719211	0.452364	TRUE
P12004	PCNA	-0.177438	0.0721206	0.452364	FALSE
Q16666	IFI16	-0.329773	0.0722012	0.452364	FALSE
Q9NX14	NDUFB11	-0.288476	0.0722936	0.452364	TRUE
O94804	STK10	0.216962	0.0723918	0.452364	FALSE
Q14558	PRPSAP1	0.226982	0.072511	0.452364	FALSE
Q9UBQ7	GRHPR	0.175457	0.0734172	0.453917	TRUE
Q99685	MGLL	0.314866	0.0735877	0.453917	FALSE
Q96QR8	PURB	0.223756	0.0737053	0.453917	FALSE
Q15067	ACOX1	-0.225843	0.0738243	0.453917	TRUE
Q92896	GLG1	0.183383	0.0739487	0.453917	FALSE
O15355	PPM1G	-0.163174	0.0753425	0.458958	FALSE
Q14247	CTTN	0.156857	0.0754466	0.458958	FALSE
P30837	ALDH1B1	-0.38258	0.0754913	0.458958	TRUE
P62280	RPS11	-0.243437	0.0757341	0.458972	FALSE
P14550	AKR1A1	0.176253	0.076144	0.459887	FALSE
P28838	LAP3	-0.179492	0.0764692	0.459887	TRUE
Q9BXS5	AP1M1	0.18439	0.0767814	0.459887	FALSE
P46976	GYG1	0.480243	0.0771276	0.459887	FALSE
P31948	STIP1	-0.164575	0.0771724	0.459887	FALSE
P05120	SERPINB2	0.317885	0.07739	0.459887	FALSE
P54727	RAD23B	0.219504	0.0782389	0.459887	FALSE
P41240	CSK	-0.171288	0.078593	0.459887	FALSE
P08758	ANXA5	0.279149	0.0786561	0.459887	FALSE
Q9P299	COPZ2	0.738312	0.0787668	0.459887	FALSE
P68104	EEF1A1	-0.156835	0.0791783	0.459887	FALSE
Q13423	NNT	-0.193664	0.0791844	0.459887	TRUE
Q9Y5B9	SUPT16H	-0.295609	0.0793045	0.459887	FALSE
Q00765	REEP5	0.240931	0.079462	0.459887	FALSE
P49458	SRP9	-0.158596	0.0800466	0.459887	FALSE
Q9BVJ6	UTP14A	-0.241255	0.080285	0.459887	FALSE
Q16891	IMMT	-0.197018	0.0803487	0.459887	TRUE
P62937	PPIA	-0.191937	0.0804541	0.459887	FALSE
P35241	RDX	0.164798	0.0808199	0.459887	FALSE
A2RRP1	NBAS	0.311386	0.0809983	0.459887	FALSE
P02461	COL3A1	-0.16011	0.0811259	0.459887	FALSE
P49903	SEPHS1	0.262666	0.0811848	0.459887	FALSE
Q13126	MTAP	-0.151347	0.0818947	0.46181	FALSE
Q92747	ARPC1A	0.295123	0.0821311	0.46181	FALSE
P55145	MANF	-0.174713	0.0822556	0.46181	FALSE
Q9UNH7	SNX6	0.169876	0.0827443	0.46181	FALSE
P62906	RPL10A	-0.286416	0.0828201	0.46181	TRUE
P08865	RPSA	-0.162339	0.0830896	0.46181	FALSE
Q9P003	CNIH4	0.23487	0.0833017	0.46181	FALSE
P61916	NPC2	0.48372	0.0834597	0.46181	FALSE
O60784	TOM1	0.280972	0.0846179	0.466866	FALSE
Q96AY3	FKBP10	0.139373	0.0855698	0.470154	TRUE
P52943	CRIP2	-0.362404	0.0857259	0.470154	FALSE
P42704	LRPPRC	-0.157097	0.0859527	0.470154	TRUE
O95340	PAPSS2	-0.290546	0.0870895	0.471159	FALSE
P11766	ADH5	0.321596	0.0874173	0.471159	FALSE
P30740	SERPINB1	0.249897	0.0874929	0.471159	FALSE
P26022	PTX3	-0.159897	0.0880421	0.471159	FALSE
Q16822	PCK2	-0.264617	0.0880585	0.471159	TRUE
Q8NHP8	PLBD2	0.412292	0.088384	0.471159	FALSE
Q9Y3D6	FIS1	-0.243447	0.0884206	0.471159	TRUE
Q92734	TFG	0.199073	0.0884665	0.471159	FALSE
Q9NYU2	UGGT1	0.144075	0.088553	0.471159	FALSE
Q9Y3B4	SF3B6	-0.373904	0.0886046	0.471159	FALSE
P62913	RPL11	-0.178441	0.0892563	0.471505	FALSE
Q9UHD8	2009-09-01	0.208481	0.0896575	0.471505	FALSE
Q9ULT8	HECTD1	0.234865	0.0902334	0.471505	FALSE
P20073	ANXA7	0.224961	0.0902751	0.471505	FALSE
P36969	GPX4	0.373473	0.0905349	0.471505	TRUE
Q5VW32	BROX	0.18064	0.0907207	0.471505	FALSE
P11021	HSPA5	-0.202612	0.0909324	0.471505	FALSE
Q16527	CSRP2	0.303105	0.0909829	0.471505	FALSE
Q10588	BST1	0.290278	0.0916504	0.471505	FALSE
Q15005	SPCS2	0.154319	0.0917807	0.471505	FALSE
P50238	CRIP1	0.607799	0.0921315	0.471505	FALSE
P35613	BSG	-0.178943	0.0922526	0.471505	FALSE
P05388	RPLP0	-0.151487	0.0922545	0.471505	FALSE
O15400	STX7	0.208857	0.0928486	0.471505	FALSE
Q15393	SF3B3	-0.19191	0.092916	0.471505	FALSE
O75608	LYPLA1	0.227921	0.0929242	0.471505	TRUE
Q92597	NDRG1	0.225294	0.0933668	0.471505	FALSE
Q6UVK1	CSPG4	0.38205	0.0935253	0.471505	FALSE
Q9NVZ3	NECAP2	0.158626	0.0936757	0.471505	FALSE
P16615	ATP2A2	0.167871	0.0937233	0.471505	FALSE
O14964	HGS	0.178561	0.0938563	0.471505	FALSE
P78417	GSTO1	-0.207414	0.0942784	0.471811	TRUE
Q02952	AKAP12	0.182428	0.0948545	0.471811	FALSE
O14617	AP3D1	0.136396	0.0949416	0.471811	FALSE
Q96DB5	RMDN1	-0.206839	0.095428	0.471811	TRUE
P67936	TPM4	0.229803	0.0954572	0.471811	FALSE
P17301	ITGA2	0.180183	0.095821	0.471811	FALSE
Q9Y680	FKBP7	0.230203	0.0958355	0.471811	FALSE
Q6ZSR9	NA	-0.229108	0.0959705	0.471811	TRUE
P40429	RPL13A	-0.196203	0.096373	0.471811	FALSE
Q92614	MYO18A	0.269904	0.0963888	0.471811	FALSE
Q9UPN3	MACF1	-0.191549	0.0969595	0.472685	FALSE
P39019	RPS19	-0.194523	0.0971792	0.472685	FALSE
Q969E2	SCAMP4	-0.226298	0.0973101	0.472685	FALSE
P27658	COL8A1	0.372207	0.0977343	0.47354	FALSE
P46926	GNPDA1	0.165443	0.0999534	0.483066	FALSE
P40222	TXLNA	0.144225	0.100582	0.484057	FALSE
Q9NZM1	MYOF	0.25782	0.10094	0.484057	FALSE
Q9NWY4	HPF1	0.405898	0.101353	0.484057	FALSE
P0C0S8	HIST1H2AI	-0.211994	0.101512	0.484057	FALSE
P55084	HADHB	-0.193772	0.101532	0.484057	TRUE
Q15008	PSMD6	0.280075	0.10168	0.484057	FALSE
Q13098	GPS1	0.139441	0.102352	0.485186	FALSE
Q969G3	SMARCE1	-0.209948	0.102425	0.485186	FALSE
Q8N6H7	ARFGAP2	0.219444	0.103226	0.487766	FALSE
Q9C0C2	TNKS1BP1	0.136295	0.103999	0.490205	FALSE
Q9UHG3	PCYOX1	0.169496	0.104867	0.492725	FALSE
P23396	RPS3	-0.159445	0.105687	0.492725	FALSE
Q86T13	CLEC14A	0.229459	0.105768	0.492725	FALSE
Q6PGP7	TTC37	0.16528	0.105795	0.492725	FALSE
P07686	HEXB	0.260063	0.105824	0.492725	FALSE
P49589	CARS	0.169031	0.106873	0.496402	FALSE
Q02543	RPL18A	-0.231941	0.107823	0.498154	FALSE
P35580	MYH10	0.182685	0.108153	0.498154	FALSE
Q14103	HNRNPD	-0.191364	0.108282	0.498154	FALSE
P59998	ARPC4	0.15942	0.108341	0.498154	FALSE
Q9BY32	ITPA	0.45316	0.108879	0.498154	FALSE
P29992	GNA11	0.145219	0.10922	0.498154	FALSE
Q9NP97	DYNLRB1	-0.419246	0.10928	0.498154	FALSE
Q9BWD1	ACAT2	-0.21694	0.109338	0.498154	FALSE
O15116	LSM1	0.182215	0.109839	0.498231	FALSE
P30043	BLVRB	0.173701	0.109877	0.498231	FALSE
P52907	CAPZA1	0.140524	0.110476	0.499758	FALSE
Q9UNL2	SSR3	-0.192546	0.111016	0.500018	FALSE
P18124	RPL7	-0.14199	0.111101	0.500018	FALSE
P08670	VIM	0.313268	0.111319	0.500018	FALSE
P11233	RALA	-0.178145	0.111826	0.500174	FALSE
Q8IVL6	P3H3	0.148348	0.111948	0.500174	FALSE
Q96EV8	DTNBP1	0.277239	0.11214	0.500174	FALSE
Q14258	TRIM25	0.17608	0.112868	0.50225	FALSE
O14579	COPE	-0.13995	0.113226	0.50267	FALSE
P01893	NA	0.240883	0.113565	0.502776	TRUE
Q96AG3	SLC25A46	0.140209	0.113888	0.502776	TRUE
Q9BQE5	APOL2	-0.271346	0.11404	0.502776	FALSE
P09327	VIL1	0.515992	0.114512	0.503091	FALSE
P21333	FLNA	0.236744	0.114638	0.503091	FALSE
Q9BTV4	TMEM43	0.200047	0.115695	0.506566	FALSE
Q13724	MOGS	0.156595	0.116024	0.506842	FALSE
Q07020	RPL18	-0.26056	0.116336	0.506886	FALSE
Q9NZB2	FAM120A	0.149068	0.117061	0.506886	FALSE
Q13617	CUL2	0.266202	0.117458	0.506886	FALSE
P49591	SARS	0.200567	0.117831	0.506886	FALSE
A0A075B6W6	NA	0.80648	0.117905	0.506886	TRUE
Q9NS69	TOMM22	-0.359582	0.11818	0.506886	TRUE
Q8WUJ3	CEMIP	-0.684311	0.118286	0.506886	FALSE
P17812	CTPS1	0.192958	0.118392	0.506886	FALSE
Q09028	RBBP4	-0.161802	0.118424	0.506886	FALSE
O75964	ATP5MG	-0.135313	0.118942	0.507965	TRUE
Q96EM0	L3HYPDH	0.330394	0.119716	0.51013	FALSE
Q9UK76	JPT1	-0.177616	0.120373	0.511787	FALSE
P62910	RPL32	-0.176858	0.120918	0.51296	FALSE
P04264	KRT1	0.411115	0.12195	0.514989	FALSE
Q6WCQ1	MPRIP	0.235963	0.122279	0.514989	FALSE
Q9UMY4	SNX12	0.164178	0.122458	0.514989	FALSE
P32119	PRDX2	0.210875	0.122631	0.514989	TRUE
P48643	CCT5	-0.142397	0.123402	0.514989	FALSE
Q8IYB3	SRRM1	-0.199442	0.123428	0.514989	FALSE
P62834	RAP1A	-0.139888	0.123472	0.514989	FALSE
P43307	SSR1	-0.154474	0.123823	0.514989	FALSE
P54652	HSPA2	0.444093	0.123849	0.514989	FALSE
Q9UK61	FAM208A	0.20966	0.124105	0.514989	FALSE
O76021	RSL1D1	-0.212033	0.124364	0.514989	FALSE
Q8ND56	LSM14A	0.24553	0.12464	0.515019	FALSE
Q9H1E5	TMX4	-0.257947	0.125041	0.515163	FALSE
Q63HN8	RNF213	0.226623	0.125679	0.515163	FALSE
Q9BTE6	AARSD1	-0.141902	0.125734	0.515163	FALSE
O43681	ASNA1	-0.127294	0.125755	0.515163	FALSE
Q12884	FAP	0.232727	0.126187	0.515828	FALSE
P26583	HMGB2	-0.345199	0.127594	0.519622	FALSE
Q9UFF9	CNOT8	0.318761	0.12766	0.519622	FALSE
Q04941	PLP2	0.209387	0.128421	0.520633	FALSE
P68032	ACTC1	-0.249793	0.128454	0.520633	FALSE
P0CG39	POTEJ	0.526257	0.129073	0.522033	FALSE
Q8WUW1	BRK1	0.215978	0.130847	0.522324	FALSE
P28331	NDUFS1	-0.155402	0.130871	0.522324	TRUE
P30086	PEBP1	0.194319	0.131659	0.522324	FALSE
P62195	PSMC5	0.121972	0.132142	0.522324	FALSE
P10620	MGST1	0.177896	0.132253	0.522324	TRUE
O43242	PSMD3	0.163686	0.1323	0.522324	FALSE
O00567	NOP56	0.195768	0.132317	0.522324	FALSE
Q96FJ2	DYNLL2	0.153054	0.132555	0.522324	FALSE
Q8TB61	SLC35B2	-0.197453	0.132608	0.522324	FALSE
Q9H2D6	TRIOBP	0.15083	0.133128	0.522324	FALSE
P61247	RPS3A	-0.139552	0.133467	0.522324	FALSE
Q9UEU0	VTI1B	0.135955	0.133585	0.522324	FALSE
Q9H0B6	KLC2	0.366386	0.133637	0.522324	FALSE
Q562R1	ACTBL2	0.230152	0.133638	0.522324	FALSE
Q96IU4	ABHD14B	0.260038	0.133885	0.522324	FALSE
P62701	RPS4X	-0.206808	0.133949	0.522324	FALSE
Q7L576	CYFIP1	0.160977	0.134188	0.522324	FALSE
O00233	PSMD9	0.246101	0.134507	0.522324	FALSE
P63208	SKP1	-0.267288	0.134672	0.522324	FALSE
P63165	SUMO1	-0.203551	0.13486	0.522324	FALSE
P61313	RPL15	-0.22171	0.13489	0.522324	FALSE
O95881	TXNDC12	-0.135943	0.135761	0.524526	TRUE
O15143	ARPC1B	-0.136227	0.136267	0.524526	FALSE
P23246	SFPQ	-0.20609	0.136283	0.524526	FALSE
Q16537	PPP2R5E	0.164795	0.137011	0.526266	FALSE
P08621	SNRNP70	-0.206501	0.137465	0.52695	FALSE
P62854	RPS26	-0.209949	0.138292	0.528887	FALSE
Q14696	MESD	0.14732	0.138525	0.528887	FALSE
Q04828	AKR1C1	0.352595	0.139474	0.531298	FALSE
P09104	ENO2	0.175964	0.139917	0.531298	FALSE
O43809	NUDT21	-0.14265	0.140713	0.531298	FALSE
P24539	ATP5PB	-0.260358	0.140819	0.531298	TRUE
P62917	RPL8	-0.162252	0.140895	0.531298	FALSE
P62753	RPS6	-0.183074	0.14147	0.531298	FALSE
P02545	LMNA	0.186334	0.141475	0.531298	FALSE
I3L0A0	NA	0.142961	0.141639	0.531298	TRUE
P17655	CAPN2	0.165072	0.141661	0.531298	FALSE
P14868	DARS	0.127535	0.142068	0.531377	FALSE
Q13148	TARDBP	-0.129653	0.142239	0.531377	FALSE
Q14444	CAPRIN1	-0.146456	0.144807	0.534169	FALSE
Q12765	SCRN1	0.197089	0.144891	0.534169	FALSE
K7EMT4	NA	-0.194009	0.145095	0.534169	TRUE
O60502	OGA	0.214992	0.145155	0.534169	FALSE
P32969	RPL9	-0.155991	0.145161	0.534169	FALSE
O75312	ZPR1	-0.203311	0.145342	0.534169	FALSE
P61204	ARF3	-0.193906	0.145511	0.534169	FALSE
Q14498	RBM39	-0.171939	0.145676	0.534169	FALSE
P17661	DES	1.02648	0.145715	0.534169	FALSE
A0AVT1	UBA6	0.117542	0.145784	0.534169	FALSE
Q13347	EIF3I	-0.128542	0.146453	0.534721	FALSE
P11142	HSPA8	-0.12705	0.146495	0.534721	FALSE
Q8IZ83	ALDH16A1	0.177845	0.147889	0.536314	FALSE
P00568	AK1	0.217912	0.148063	0.536314	FALSE
Q96HY6	DDRGK1	0.162708	0.148114	0.536314	FALSE
P37108	SRP14	0.150158	0.148245	0.536314	FALSE
P35637	FUS	-0.178418	0.148336	0.536314	FALSE
Q00839	HNRNPU	-0.167494	0.148836	0.537076	FALSE
Q9BY44	EIF2A	-0.152303	0.149565	0.537076	FALSE
Q9BV20	MRI1	-0.180699	0.150158	0.537076	FALSE
P14678	SNRPB	-0.165844	0.150164	0.537076	FALSE
P09651	HNRNPA1	-0.172765	0.150559	0.537076	FALSE
Q9NP79	VTA1	0.113449	0.150776	0.537076	FALSE
O15305	PMM2	0.360664	0.150831	0.537076	FALSE
Q01130	SRSF2	-0.265068	0.150877	0.537076	FALSE
Q9H4G4	GLIPR2	0.237191	0.151199	0.537076	FALSE
P63244	RACK1	-0.163943	0.15136	0.537076	FALSE
P15880	RPS2	-0.138524	0.151824	0.537722	FALSE
P08240	SRPRA	0.225296	0.152271	0.538304	FALSE
O95816	BAG2	0.244825	0.153915	0.541373	FALSE
P13667	PDIA4	-0.155369	0.154181	0.541373	FALSE
P47755	CAPZA2	0.149333	0.155115	0.541373	FALSE
Q16181	2007-09-01	0.185871	0.155266	0.541373	FALSE
Q9UHB6	LIMA1	0.140609	0.155497	0.541373	FALSE
Q86WT1	TTC30A	-0.11275	0.155533	0.541373	FALSE
Q9NX62	IMPAD1	-0.228745	0.156005	0.541373	FALSE
P36871	PGM1	0.149175	0.15602	0.541373	FALSE
P46783	RPS10	-0.132908	0.156238	0.541373	FALSE
P30085	CMPK1	-0.173001	0.156342	0.541373	FALSE
P13010	XRCC5	-0.155936	0.156437	0.541373	FALSE
Q9BVP2	GNL3	-0.238425	0.156622	0.541373	FALSE
P99999	CYCS	-0.302949	0.156825	0.541373	TRUE
Q9NYM9	BET1L	0.165098	0.157814	0.54247	FALSE
O75436	VPS26A	0.134371	0.158106	0.54247	FALSE
Q8TAY7	FAM110D	0.414887	0.15852	0.54247	FALSE
Q9NQC3	RTN4	0.235625	0.15856	0.54247	FALSE
P63173	RPL38	-0.216241	0.158922	0.54247	FALSE
Q8IZP0	ABI1	-0.145302	0.158966	0.54247	FALSE
P09661	SNRPA1	-0.159911	0.159272	0.54247	FALSE
Q9NVA2	2011-09-01	0.156583	0.159621	0.54247	FALSE
P46940	IQGAP1	0.126076	0.160427	0.54247	FALSE
Q7Z2W4	ZC3HAV1	0.145602	0.160761	0.54247	FALSE
Q16658	FSCN1	-0.128771	0.161057	0.54247	FALSE
Q9NZ32	ACTR10	0.14627	0.161569	0.54247	FALSE
O00264	PGRMC1	0.139588	0.162265	0.54247	FALSE
Q6P9B6	MEAK7	0.163563	0.162339	0.54247	FALSE
Q8WWX9	SELENOM	0.161635	0.162447	0.54247	FALSE
P35659	DEK	-0.177049	0.162614	0.54247	FALSE
Q13045	FLII	0.126512	0.163017	0.54247	FALSE
Q13885	TUBB2A	-0.148596	0.163129	0.54247	FALSE
P49662	CASP4	-0.347447	0.163212	0.54247	FALSE
Q6NZI2	CAVIN1	0.263689	0.163394	0.54247	FALSE
A0A1B0GW23	NA	0.167352	0.163784	0.54247	TRUE
O43491	EPB41L2	0.203344	0.163914	0.54247	FALSE
O00159	MYO1C	0.143148	0.164198	0.54247	FALSE
P07741	APRT	0.119545	0.164546	0.54247	FALSE
P23528	CFL1	-0.112836	0.164594	0.54247	FALSE
A1L0T0	ILVBL	0.175159	0.164633	0.54247	FALSE
O60701	UGDH	-0.192893	0.165058	0.54247	FALSE
Q9ULV4	CORO1C	0.114511	0.1651	0.54247	FALSE
P23634	ATP2B4	0.144026	0.167141	0.548236	FALSE
P24821	TNC	0.153598	0.167671	0.549028	FALSE
Q14739	LBR	-0.141767	0.168336	0.549402	FALSE
Q02878	RPL6	-0.159592	0.16836	0.549402	FALSE
Q9BQB6	VKORC1	0.169645	0.168776	0.549696	FALSE
Q71RC2	LARP4	-0.230647	0.169027	0.549696	FALSE
A0A0A6YYL6	RPL17-C18orf32	-0.175778	0.169809	0.551301	FALSE
P25205	MCM3	-0.191259	0.170582	0.552342	FALSE
O60306	AQR	0.27337	0.171378	0.552342	FALSE
Q00610	CLTC	0.116445	0.171735	0.552342	FALSE
P12110	COL6A2	0.208975	0.172208	0.552342	FALSE
P35268	RPL22	-0.159306	0.172263	0.552342	FALSE
Q9P1F3	ABRACL	-0.19878	0.172379	0.552342	FALSE
P78347	GTF2I	0.147779	0.172552	0.552342	FALSE
P30419	NMT1	0.11881	0.172821	0.552342	FALSE
P07942	LAMB1	-0.123753	0.172952	0.552342	FALSE
Q8NI27	THOC2	-0.187062	0.173023	0.552342	FALSE
Q9BVK6	TMED9	-0.134922	0.173849	0.554052	FALSE
Q9H832	UBE2Z	-0.170067	0.174522	0.555271	FALSE
Q8NCA5	FAM98A	0.140204	0.175657	0.557953	FALSE
P62244	RPS15A	-0.154378	0.176709	0.558041	TRUE
P57088	TMEM33	0.18628	0.177074	0.558041	FALSE
P12277	CKB	0.34665	0.177178	0.558041	FALSE
Q15365	PCBP1	-0.156514	0.177381	0.558041	FALSE
Q13642	FHL1	0.507262	0.177645	0.558041	FALSE
P49755	TMED10	-0.148938	0.1779	0.558041	FALSE
P20290	BTF3	-0.246137	0.178186	0.558041	FALSE
P62805	HIST1H4I	-0.172871	0.178188	0.558041	FALSE
Q8IY81	FTSJ3	-0.128705	0.178391	0.558041	FALSE
P17936	IGFBP3	0.340635	0.178638	0.558041	FALSE
Q13217	DNAJC3	0.129553	0.1789	0.558041	FALSE
P42166	TMPO	-0.267693	0.180647	0.562568	FALSE
Q9UJU6	DBNL	0.110157	0.181166	0.563093	FALSE
P31942	HNRNPH3	-0.184875	0.181405	0.563093	FALSE
Q9Y376	CAB39	0.212249	0.182104	0.564346	FALSE
P54819	AK2	-0.125383	0.183024	0.565313	TRUE
Q96B36	AKT1S1	-0.192517	0.183128	0.565313	FALSE
P13489	RNH1	0.166881	0.183335	0.565313	FALSE
P15121	AKR1B1	0.234089	0.183754	0.565313	FALSE
P62633	CNBP	0.224388	0.183897	0.565313	FALSE
Q08945	SSRP1	-0.156112	0.184282	0.565585	FALSE
Q9UHB9	SRP68	-0.133353	0.185017	0.566435	FALSE
Q9Y5P6	GMPPB	0.117121	0.185152	0.566435	FALSE
P10768	ESD	0.148345	0.185735	0.566794	FALSE
Q13586	STIM1	-0.226151	0.185863	0.566794	FALSE
P27797	CALR	-0.154222	0.18756	0.568993	FALSE
Q9NTX5	ECHDC1	-0.164088	0.187769	0.568993	TRUE
P12955	PEPD	0.2327	0.188674	0.568993	FALSE
Q13838	DDX39B	-0.151232	0.189051	0.568993	FALSE
P46776	RPL27A	-0.191895	0.189085	0.568993	FALSE
Q15019	2002-09-01	0.128365	0.189507	0.568993	FALSE
P05387	RPLP2	-0.194241	0.189589	0.568993	FALSE
P62995	TRA2B	-0.13503	0.189868	0.568993	FALSE
O75531	BANF1	0.149766	0.189979	0.568993	FALSE
P62306	SNRPF	-0.412691	0.190001	0.568993	FALSE
P63167	DYNLL1	-0.146532	0.190379	0.568993	FALSE
P46782	RPS5	-0.101868	0.19042	0.568993	FALSE
O60220	TIMM8A	-0.167694	0.190459	0.568993	TRUE
Q9Y450	HBS1L	0.130643	0.191186	0.56967	FALSE
Q8WUY8	NAT14	0.168364	0.191762	0.56967	FALSE
P20962	PTMS	-0.173697	0.192323	0.56967	FALSE
P34741	SDC2	-0.366844	0.192544	0.56967	FALSE
Q96HE7	ERO1A	-0.197011	0.192935	0.56967	FALSE
P36578	RPL4	-0.112949	0.19296	0.56967	FALSE
Q96A72	MAGOHB	-0.157719	0.194333	0.56967	FALSE
Q16630	CPSF6	-0.420826	0.194721	0.56967	FALSE
Q15717	ELAVL1	-0.127387	0.19496	0.56967	FALSE
Q9P0L0	VAPA	-0.151396	0.195032	0.56967	FALSE
Q8TDP1	RNASEH2C	0.124808	0.195042	0.56967	FALSE
Q9Y4P3	TBL2	0.242378	0.195259	0.56967	FALSE
Q15424	SAFB	-0.139329	0.195352	0.56967	FALSE
O76071	CIAO1	0.155866	0.195498	0.56967	FALSE
O15173	PGRMC2	0.137603	0.195566	0.56967	FALSE
P01891	NA	0.282009	0.195587	0.56967	TRUE
P21964	COMT	0.415839	0.195759	0.56967	TRUE
Q8TD19	NEK9	-0.194097	0.196553	0.570691	FALSE
P12956	XRCC6	-0.131905	0.196781	0.570691	FALSE
P80303	NUCB2	0.165987	0.197022	0.570691	TRUE
Q96FW1	OTUB1	0.101148	0.197326	0.570691	FALSE
Q6UVY6	MOXD1	0.472118	0.197604	0.570691	FALSE
Q9Y2Q3	GSTK1	-0.147775	0.197994	0.570953	TRUE
P07195	LDHB	-0.13994	0.199143	0.571313	TRUE
P24534	EEF1B2	-0.117866	0.199189	0.571313	FALSE
P30044	PRDX5	-0.128709	0.199216	0.571313	TRUE
P42766	RPL35	-0.160961	0.199316	0.571313	FALSE
P00441	SOD1	0.138037	0.199967	0.571517	TRUE
H7C1D1	NA	-0.196106	0.199986	0.571517	TRUE
Q9Y5M8	SRPRB	-0.144975	0.200345	0.571688	FALSE
B4DLN1	NA	-0.250618	0.201587	0.573119	TRUE
P11940	PABPC1	-0.1096	0.20166	0.573119	FALSE
O14980	XPO1	-0.112209	0.201786	0.573119	FALSE
Q9H4L5	OSBPL3	0.304181	0.202286	0.573119	FALSE
Q14203	DCTN1	0.103235	0.202348	0.573119	FALSE
Q9BZF9	UACA	-0.191731	0.203788	0.576344	FALSE
P18077	RPL35A	-0.207199	0.204454	0.577015	TRUE
P61254	RPL26	-0.139882	0.204758	0.577015	FALSE
P05114	HMGN1	-0.420282	0.204932	0.577015	FALSE
Q969G5	CAVIN3	0.218566	0.205826	0.578676	FALSE
O43707	ACTN4	0.18821	0.206765	0.579593	FALSE
O00116	AGPS	0.145641	0.206903	0.579593	FALSE
P30041	PRDX6	-0.12388	0.207062	0.579593	TRUE
Q96AE4	FUBP1	-0.117225	0.208771	0.581821	FALSE
P31150	GDI1	0.12571	0.209417	0.581821	FALSE
P61086	UBE2K	0.137243	0.209617	0.581821	FALSE
Q12874	SF3A3	-0.132743	0.20962	0.581821	FALSE
P60468	SEC61B	-0.321833	0.209886	0.581821	FALSE
P22626	HNRNPA2B1	-0.148505	0.210101	0.581821	FALSE
Q15181	PPA1	-0.117597	0.210245	0.581821	FALSE
P48556	PSMD8	0.293525	0.210297	0.581821	FALSE
P46063	RECQL	0.123541	0.211713	0.583257	FALSE
Q63ZY3	KANK2	0.198974	0.211736	0.583257	FALSE
P55083	MFAP4	0.40093	0.211822	0.583257	FALSE
P63172	DYNLT1	0.207376	0.212038	0.583257	FALSE
P17931	LGALS3	0.243909	0.213438	0.586264	FALSE
P49736	MCM2	-0.330909	0.214072	0.58701	FALSE
P43490	NAMPT	0.174921	0.214425	0.58701	FALSE
Q99459	CDC5L	0.146595	0.214807	0.58701	FALSE
Q9UBG0	MRC2	0.173211	0.21494	0.58701	FALSE
P49753	ACOT2	-0.18359	0.216573	0.590626	TRUE
Q96RT1	ERBIN	0.10726	0.216922	0.590732	FALSE
Q86UP2	KTN1	0.101252	0.217472	0.591387	FALSE
Q8TBC4	UBA3	0.144053	0.219132	0.594893	FALSE
Q9UNZ2	NSFL1C	0.09554	0.220024	0.594893	FALSE
Q9UJZ1	STOML2	-0.112044	0.220048	0.594893	TRUE
Q16531	DDB1	0.107759	0.22009	0.594893	FALSE
O95782	AP2A1	0.109803	0.220683	0.594893	FALSE
P38571	LIPA	-0.359753	0.220775	0.594893	FALSE
O94760	DDAH1	0.161587	0.221239	0.594893	TRUE
Q92905	COPS5	-0.13961	0.221273	0.594893	FALSE
P00492	HPRT1	0.107702	0.221685	0.594893	FALSE
Q9UI30	TRMT112	0.128879	0.221878	0.594893	FALSE
P50281	MMP14	0.167449	0.223423	0.598196	FALSE
Q9C0C9	UBE2O	-0.163376	0.223776	0.598302	FALSE
Q99615	DNAJC7	0.152642	0.224166	0.598373	FALSE
Q9GZR7	DDX24	0.103515	0.224429	0.598373	FALSE
O14974	PPP1R12A	0.150671	0.225024	0.599123	FALSE
Q9Y6N5	SQOR	-0.231662	0.226	0.600357	TRUE
Q96BM9	ARL8A	0.0973329	0.226117	0.600357	FALSE
Q03135	CAV1	0.262807	0.227122	0.600921	FALSE
Q14839	CHD4	-0.131584	0.227198	0.600921	FALSE
Q9H3P7	ACBD3	0.0948221	0.227679	0.600921	FALSE
Q8NBJ5	COLGALT1	-0.12003	0.227899	0.600921	FALSE
Q9UBS4	DNAJB11	0.182257	0.227903	0.600921	FALSE
O60869	EDF1	-0.124909	0.228972	0.602908	FALSE
Q8WZA9	IRGQ	0.121106	0.230079	0.604585	FALSE
Q13435	SF3B2	-0.159895	0.230243	0.604585	FALSE
P00338	LDHA	0.191823	0.230861	0.604611	FALSE
O75915	ARL6IP5	0.28848	0.231064	0.604611	FALSE
Q15020	SART3	-0.199161	0.231203	0.604611	FALSE
Q92544	TM9SF4	-0.151396	0.231624	0.604884	FALSE
P16435	POR	-0.129692	0.233754	0.609263	FALSE
P04181	OAT	-0.111731	0.234179	0.609263	TRUE
P11511	CYP19A1	0.147761	0.234258	0.609263	FALSE
P61011	SRP54	-0.105797	0.234644	0.60936	FALSE
O75947	ATP5PD	-0.134088	0.234934	0.60936	TRUE
P46821	MAP1B	0.196274	0.235432	0.609823	FALSE
Q7L2H7	EIF3M	-0.0949476	0.236519	0.610589	FALSE
Q9UJW0	DCTN4	0.133559	0.236648	0.610589	FALSE
Q15056	EIF4H	0.0994673	0.236687	0.610589	FALSE
P63220	RPS21	-0.134944	0.237456	0.611012	FALSE
Q9NX55	HYPK	0.146064	0.237526	0.611012	FALSE
P68371	TUBB4B	-0.115996	0.237811	0.611012	FALSE
P62273	RPS29	-0.17055	0.239383	0.614225	FALSE
P27695	APEX1	-0.209338	0.240279	0.615695	FALSE
P05023	ATP1A1	-0.109613	0.240603	0.615699	FALSE
Q9Y371	SH3GLB1	0.138111	0.241809	0.617574	FALSE
Q9H074	PAIP1	0.126936	0.242212	0.617574	FALSE
Q16851	UGP2	0.169975	0.242481	0.617574	FALSE
O43396	TXNL1	-0.174514	0.24263	0.617574	FALSE
Q9NYL4	FKBP11	-0.184789	0.243327	0.618522	FALSE
P15104	GLUL	0.351323	0.244182	0.619529	FALSE
Q8WUM4	PDCD6IP	0.0958261	0.244372	0.619529	FALSE
P58180	OR4D2	0.248623	0.245229	0.620398	FALSE
P55060	CSE1L	-0.0966467	0.245364	0.620398	FALSE
Q8NBN3	TMEM87A	0.113454	0.246436	0.620904	FALSE
P11216	PYGB	0.144748	0.246564	0.620904	FALSE
Q8NDC0	MAPK1IP1L	0.123827	0.246703	0.620904	FALSE
Q9BXP5	SRRT	-0.193549	0.24719	0.620904	FALSE
Q16555	DPYSL2	0.14462	0.247191	0.620904	FALSE
Q3KQU3	MAP7D1	0.152425	0.247643	0.621222	FALSE
P09486	SPARC	-0.176276	0.248518	0.622291	FALSE
P55039	DRG2	0.11366	0.249001	0.622291	FALSE
P07910	HNRNPC	-0.156692	0.249047	0.622291	FALSE
P0DMV8	HSPA1A	0.104486	0.25024	0.623994	FALSE
Q08J23	NSUN2	-0.144426	0.250666	0.623994	FALSE
Q14257	RCN2	0.107385	0.250801	0.623994	TRUE
O75165	DNAJC13	0.310452	0.2512	0.623994	FALSE
O14558	HSPB6	0.290897	0.251363	0.623994	FALSE
Q9HD42	CHMP1A	0.194803	0.252052	0.624165	FALSE
Q9BQE3	TUBA1C	-0.138329	0.252086	0.624165	FALSE
P32322	PYCR1	-0.145145	0.2531	0.624375	TRUE
P10253	GAA	0.108667	0.253383	0.624375	FALSE
P10301	RRAS	0.239613	0.254481	0.624375	FALSE
P07099	EPHX1	0.162762	0.2546	0.624375	FALSE
Q9Y2G1	MYRF	0.517977	0.254862	0.624375	FALSE
P62263	RPS14	-0.11222	0.254906	0.624375	TRUE
O60832	DKC1	-0.0970293	0.255316	0.624375	FALSE
P27694	RPA1	-0.110325	0.25533	0.624375	FALSE
Q13547	HDAC1	-0.170209	0.255339	0.624375	FALSE
Q8N766	EMC1	0.0945393	0.255441	0.624375	FALSE
Q96AX1	VPS33A	0.111031	0.255785	0.624417	FALSE
Q9Y305	ACOT9	0.175543	0.256409	0.625139	TRUE
Q96SL4	GPX7	0.266104	0.256771	0.625224	FALSE
O43795	MYO1B	0.11888	0.257338	0.625576	FALSE
O14979	HNRNPDL	-0.101521	0.257571	0.625576	FALSE
P26038	MSN	0.130141	0.258362	0.626701	FALSE
Q9HD20	ATP13A1	0.253944	0.25884	0.627062	FALSE
Q9H4A4	RNPEP	0.155506	0.259939	0.628091	FALSE
P26368	U2AF2	-0.110738	0.259947	0.628091	FALSE
P12109	COL6A1	0.21771	0.261413	0.628091	FALSE
Q96KP4	CNDP2	-0.113277	0.261572	0.628091	FALSE
P31946	YWHAB	0.116327	0.261788	0.628091	FALSE
O75494	SRSF10	0.109509	0.261826	0.628091	FALSE
Q9BXF6	RAB11FIP5	0.167155	0.262685	0.628091	TRUE
Q6PIU2	NCEH1	-0.12266	0.262736	0.628091	TRUE
Q16832	DDR2	0.150173	0.262835	0.628091	FALSE
Q13418	ILK	-0.18461	0.263158	0.628091	FALSE
Q08722	CD47	0.24253	0.263252	0.628091	FALSE
Q9Y2T2	AP3M1	0.173674	0.2636	0.628091	FALSE
P51149	RAB7A	0.154525	0.263802	0.628091	FALSE
P68431	HIST1H3A	-0.198988	0.264158	0.628091	FALSE
P12268	IMPDH2	-0.156286	0.2642	0.628091	FALSE
Q93052	LPP	0.200945	0.264896	0.628963	FALSE
P49327	FASN	-0.137415	0.265442	0.629356	TRUE
Q9BS40	LXN	-0.318859	0.265727	0.629356	FALSE
Q9UL25	RAB21	0.170524	0.266056	0.629356	FALSE
P46781	RPS9	-0.127454	0.266444	0.629356	FALSE
P50402	EMD	0.100351	0.266774	0.629356	FALSE
P45974	USP5	0.107501	0.267168	0.629356	FALSE
P61601	NCALD	0.256706	0.267369	0.629356	FALSE
P62826	RAN	-0.122447	0.267784	0.62954	FALSE
Q9Y2L1	DIS3	0.192638	0.268107	0.62954	FALSE
P48147	PREP	0.124469	0.268557	0.629823	FALSE
Q9H910	JPT2	-0.185917	0.269361	0.630348	FALSE
Q13185	CBX3	-0.135424	0.269442	0.630348	FALSE
P33991	MCM4	-0.152393	0.272793	0.636536	FALSE
Q13247	SRSF6	-0.114947	0.272951	0.636536	FALSE
Q96AQ6	PBXIP1	0.4197	0.273087	0.636536	FALSE
Q96AC1	FERMT2	0.144764	0.273609	0.636696	FALSE
O15294	OGT	0.105808	0.274025	0.636696	FALSE
O14562	UBFD1	-0.190033	0.274156	0.636696	FALSE
Q15942	ZYX	0.192879	0.274969	0.636814	FALSE
P61513	RPL37A	-0.144817	0.275068	0.636814	FALSE
Q14980	NUMA1	0.121508	0.275208	0.636814	FALSE
Q04206	RELA	0.0937687	0.276578	0.638258	FALSE
Q12905	ILF2	-0.105677	0.277441	0.638258	FALSE
O95433	AHSA1	-0.113094	0.277978	0.638258	FALSE
Q8WWI1	LMO7	0.143798	0.279336	0.638258	FALSE
Q9UGI8	TES	0.378578	0.279437	0.638258	FALSE
Q6IAA8	LAMTOR1	0.161864	0.27997	0.638258	FALSE
Q16543	CDC37	-0.0932609	0.280569	0.638258	FALSE
Q13671	RIN1	-0.228618	0.280637	0.638258	FALSE
Q9H0E2	TOLLIP	0.150263	0.280668	0.638258	FALSE
P53396	ACLY	-0.10621	0.280716	0.638258	TRUE
P61026	RAB10	0.0973637	0.280842	0.638258	FALSE
Q99460	PSMD1	0.0868334	0.280918	0.638258	FALSE
P61769	B2M	0.180868	0.280986	0.638258	FALSE
Q93034	CUL5	0.114375	0.281002	0.638258	FALSE
Q14157	UBAP2L	-0.0964381	0.281311	0.638258	FALSE
Q9Y230	RUVBL2	0.0824647	0.281983	0.638258	FALSE
Q9NWV8	BABAM1	0.109616	0.282995	0.638258	FALSE
P53680	AP2S1	-0.134622	0.283397	0.638258	FALSE
Q15063	POSTN	-0.263299	0.28405	0.638258	FALSE
Q9UBV2	SEL1L	0.177356	0.284659	0.638258	FALSE
Q13630	TSTA3	0.0928977	0.28492	0.638258	FALSE
P61224	RAP1B	0.118788	0.285472	0.638258	FALSE
P52272	HNRNPM	-0.115477	0.285521	0.638258	FALSE
P19404	NDUFV2	-0.093633	0.285674	0.638258	TRUE
P35237	SERPINB6	-0.120356	0.285777	0.638258	FALSE
P54802	NAGLU	0.114119	0.285832	0.638258	FALSE
O15198	SMAD9	0.226769	0.286225	0.638258	FALSE
O75534	CSDE1	-0.0965811	0.28629	0.638258	FALSE
P05204	HMGN2	-0.338331	0.286346	0.638258	FALSE
P30520	ADSS	0.106438	0.286549	0.638258	FALSE
P62942	FKBP1A	0.299409	0.286753	0.638258	FALSE
Q14699	RFTN1	0.196179	0.28722	0.638258	FALSE
P35998	PSMC2	0.0943182	0.287352	0.638258	FALSE
Q99439	CNN2	0.18698	0.287427	0.638258	FALSE
P61981	YWHAG	0.102157	0.287801	0.638258	FALSE
Q53GQ0	HSD17B12	0.121013	0.287868	0.638258	FALSE
O60884	DNAJA2	-0.0908568	0.290039	0.642325	FALSE
P62899	RPL31	-0.132211	0.291362	0.644508	FALSE
O95070	YIF1A	0.14004	0.291794	0.644715	FALSE
P34932	HSPA4	-0.088182	0.292822	0.645818	FALSE
Q9ULC3	RAB23	0.163181	0.292969	0.645818	FALSE
Q9UGP8	SEC63	0.103116	0.293735	0.646759	FALSE
Q96A33	CCDC47	-0.0922072	0.29458	0.647711	FALSE
O75695	RP2	0.227351	0.294846	0.647711	FALSE
P42025	ACTR1B	0.144408	0.295256	0.647866	FALSE
O95817	BAG3	0.103547	0.295869	0.648237	FALSE
O95865	DDAH2	0.104857	0.296334	0.648237	FALSE
Q9NZN4	EHD2	0.200368	0.296443	0.648237	FALSE
Q7L1Q6	BZW1	-0.0862683	0.297099	0.648632	FALSE
P22392	NME2	-0.118856	0.297304	0.648632	FALSE
Q8TAT6	NPLOC4	-0.0917011	0.299921	0.651993	FALSE
P55036	PSMD4	-0.0838081	0.299942	0.651993	FALSE
P62424	RPL7A	-0.115433	0.3001	0.651993	FALSE
P09417	QDPR	-0.114934	0.300211	0.651993	TRUE
O43390	HNRNPR	-0.130487	0.300878	0.652059	FALSE
P21980	TGM2	0.115272	0.301181	0.652059	FALSE
Q16629	SRSF7	-0.0906882	0.301505	0.652059	FALSE
P67870	CSNK2B	-0.109842	0.301607	0.652059	FALSE
Q16698	DECR1	-0.101477	0.302041	0.652257	TRUE
Q02790	FKBP4	-0.0888904	0.305954	0.658743	FALSE
P07951	TPM2	0.19627	0.305954	0.658743	FALSE
P14174	MIF	0.286158	0.306079	0.658743	FALSE
Q15404	RSU1	0.160831	0.306886	0.659736	FALSE
P20908	COL5A1	-0.118129	0.307752	0.66022	FALSE
P61587	RND3	0.17911	0.307803	0.66022	FALSE
Q08211	DHX9	-0.0890468	0.308161	0.660247	FALSE
Q9Y2V7	COG6	0.0935238	0.308565	0.660311	FALSE
Q9H4M9	EHD1	0.134132	0.308949	0.660311	FALSE
Q9H488	POFUT1	-0.102436	0.309722	0.660311	FALSE
Q9P2X0	DPM3	0.114584	0.310273	0.660311	FALSE
Q13162	PRDX4	0.104827	0.310608	0.660311	TRUE
O15372	EIF3H	-0.105453	0.310795	0.660311	FALSE
P62310	LSM3	-0.080435	0.311021	0.660311	FALSE
Q6ZUG5	NA	-0.164202	0.311349	0.660311	TRUE
Q15459	SF3A1	0.257429	0.311479	0.660311	FALSE
O43583	DENR	0.0886051	0.31165	0.660311	FALSE
P60174	TPI1	0.17132	0.312325	0.661007	TRUE
P53634	CTSC	-0.281797	0.313506	0.662398	FALSE
Q9NTK5	OLA1	-0.117682	0.313676	0.662398	FALSE
Q86UU1	PHLDB1	0.0865345	0.315115	0.664405	FALSE
Q96EK5	KIF1BP	0.0987512	0.315322	0.664405	FALSE
P19367	HK1	-0.110662	0.316001	0.6651	TRUE
P18031	PTPN1	-0.119919	0.316687	0.665205	FALSE
P08579	SNRPB2	-0.203755	0.317067	0.665205	FALSE
P62847	RPS24	-0.0957438	0.317277	0.665205	FALSE
P04040	CAT	0.15022	0.317603	0.665205	TRUE
Q15691	MAPRE1	-0.0969686	0.318053	0.665205	FALSE
O00151	PDLIM1	0.142626	0.318352	0.665205	FALSE
Q9HDC9	APMAP	0.0888506	0.318824	0.665205	FALSE
Q9NSD9	FARSB	0.104808	0.319484	0.665205	FALSE
P20339	RAB5A	0.19519	0.319647	0.665205	FALSE
P35555	FBN1	0.114333	0.319698	0.665205	FALSE
P63241	EIF5A	-0.108414	0.319884	0.665205	FALSE
P13861	PRKAR2A	0.0772807	0.321188	0.665331	FALSE
O60613	SELENOF	0.133351	0.321223	0.665331	FALSE
E7EVH7	NA	0.0776229	0.32161	0.665331	TRUE
E9PL57	NA	-0.0752153	0.321777	0.665331	TRUE
Q9Y3B3	TMED7	0.0866383	0.32182	0.665331	FALSE
P22102	GART	-0.0780785	0.322521	0.665331	FALSE
P61006	RAB8A	-0.155422	0.322774	0.665331	FALSE
P28300	LOX	0.0893319	0.322907	0.665331	FALSE
Q99436	PSMB7	-0.0933621	0.323081	0.665331	FALSE
Q8NF91	SYNE1	-0.0866944	0.324204	0.666923	FALSE
P29692	EEF1D	-0.0791714	0.325054	0.667953	FALSE
P26641	EEF1G	-0.0934958	0.325913	0.668998	FALSE
Q8WWY3	PRPF31	0.122703	0.326592	0.669355	FALSE
Q9Y6E2	BZW2	-0.0809577	0.326897	0.669355	FALSE
Q06210	GFPT1	0.0804014	0.327139	0.669355	FALSE
Q00577	PURA	0.0964871	0.32802	0.669656	FALSE
Q9NVD7	PARVA	-0.0989924	0.328181	0.669656	FALSE
Q15233	NONO	-0.123274	0.328338	0.669656	FALSE
P05997	COL5A2	-0.129026	0.328752	0.669784	FALSE
P61803	DAD1	-0.111546	0.329639	0.670876	FALSE
P23588	EIF4B	-0.0894501	0.330168	0.670964	FALSE
Q9UK32	RPS6KA6	0.11509	0.330645	0.670964	FALSE
O60925	PFDN1	0.0867442	0.330767	0.670964	FALSE
Q96CP2	FLYWCH2	0.114418	0.331108	0.670964	FALSE
P17813	ENG	-0.160663	0.33144	0.670964	FALSE
P23381	WARS	-0.121036	0.332806	0.672794	FALSE
O95747	OXSR1	-0.105523	0.333049	0.672794	FALSE
Q14764	MVP	0.13148	0.333592	0.673018	FALSE
P11413	G6PD	-0.258725	0.333865	0.673018	FALSE
P61956	SUMO2	-0.143168	0.335027	0.674648	FALSE
P07437	TUBB	-0.0970374	0.33676	0.677083	FALSE
Q9Y3F4	STRAP	-0.116797	0.337555	0.677083	FALSE
Q9NYL9	TMOD3	0.0860439	0.337944	0.677083	FALSE
O00170	AIP	0.152618	0.338392	0.677083	FALSE
Q9Y639	NPTN	0.0783017	0.339935	0.677083	FALSE
O95571	ETHE1	0.12612	0.340118	0.677083	TRUE
Q68DK2	ZFYVE26	0.247665	0.340515	0.677083	FALSE
Q14690	PDCD11	-0.118991	0.340747	0.677083	FALSE
Q07666	KHDRBS1	-0.112988	0.342252	0.677083	FALSE
Q9Y4K0	LOXL2	-0.355169	0.342843	0.677083	FALSE
P04216	THY1	0.230055	0.342872	0.677083	FALSE
P62258	YWHAE	-0.0968657	0.342928	0.677083	FALSE
Q9BRF8	CPPED1	0.166673	0.343033	0.677083	FALSE
Q9UIJ7	AK3	-0.126539	0.343063	0.677083	TRUE
P07384	CAPN1	0.0886194	0.343193	0.677083	FALSE
O15427	SLC16A3	-0.118543	0.344076	0.677083	FALSE
Q92973	TNPO1	-0.0977432	0.344726	0.677083	FALSE
Q9Y490	TLN1	0.0895564	0.344893	0.677083	FALSE
O94901	SUN1	0.548715	0.345103	0.677083	FALSE
Q01995	TAGLN	0.380932	0.345153	0.677083	FALSE
Q9BQA1	WDR77	0.150446	0.345168	0.677083	FALSE
Q9UKM9	RALY	-0.119403	0.345206	0.677083	FALSE
Q96AG4	LRRC59	-0.0930722	0.345822	0.677083	FALSE
P62873	GNB1	0.105484	0.345898	0.677083	FALSE
P54578	USP14	0.100278	0.34602	0.677083	FALSE
Q14195	DPYSL3	0.229995	0.346418	0.677083	FALSE
Q9UBY9	HSPB7	0.183435	0.346911	0.677083	TRUE
P30050	RPL12	-0.074787	0.347283	0.677083	FALSE
P61019	RAB2A	-0.0730218	0.347675	0.677083	FALSE
P31943	HNRNPH1	-0.0941258	0.348043	0.677083	FALSE
P17174	GOT1	0.177933	0.348058	0.677083	FALSE
Q8TCJ2	STT3B	0.0947685	0.348279	0.677083	FALSE
P33992	MCM5	-0.0788532	0.348736	0.677083	FALSE
P30040	ERP29	-0.0988975	0.348737	0.677083	FALSE
O60762	DPM1	-0.108204	0.348824	0.677083	FALSE
Q9HD33	MRPL47	-0.171185	0.349336	0.677083	TRUE
Q9NZU5	LMCD1	0.282232	0.349359	0.677083	FALSE
O14817	TSPAN4	0.109628	0.35018	0.677758	FALSE
Q15819	UBE2V2	-0.137666	0.350417	0.677758	FALSE
P68036	UBE2L3	-0.0900324	0.351018	0.678232	FALSE
O00232	PSMD12	0.0723947	0.352476	0.679237	FALSE
Q9Y281	CFL2	0.182312	0.352564	0.679237	FALSE
O94855	SEC24D	0.078166	0.353028	0.679237	FALSE
Q96BZ9	TBC1D20	0.0939744	0.353684	0.679237	FALSE
P06733	ENO1	-0.106191	0.3537	0.679237	FALSE
Q96RU3	FNBP1	0.101152	0.353794	0.679237	FALSE
P36543	ATP6V1E1	0.109762	0.354121	0.679237	FALSE
Q99729	HNRNPAB	-0.100575	0.354996	0.679237	FALSE
P61970	NUTF2	-0.100029	0.355181	0.679237	FALSE
Q14166	TTLL12	0.100946	0.356283	0.679237	FALSE
P63010	AP2B1	0.0843319	0.356392	0.679237	FALSE
Q15631	TSN	0.116948	0.35663	0.679237	FALSE
P60903	S100A10	0.232814	0.357292	0.679237	FALSE
Q5JTV8	TOR1AIP1	0.117296	0.357293	0.679237	FALSE
P49321	NASP	-0.0906319	0.357463	0.679237	FALSE
P48637	GSS	0.0869924	0.357573	0.679237	FALSE
P41567	EIF1	-0.152532	0.357587	0.679237	FALSE
Q68CQ7	GLT8D1	-0.0893039	0.358465	0.680229	FALSE
O75083	WDR1	0.099137	0.358847	0.680276	FALSE
Q9UEE9	CFDP1	-0.0986761	0.359262	0.680387	FALSE
P16989	YBX3	0.12056	0.360564	0.680606	FALSE
O75844	ZMPSTE24	-0.139058	0.361023	0.680606	FALSE
O60568	PLOD3	-0.0750414	0.361024	0.680606	FALSE
Q15121	PEA15	0.147756	0.361279	0.680606	FALSE
O95486	SEC24A	-0.0977173	0.361344	0.680606	FALSE
P50914	RPL14	-0.102207	0.361516	0.680606	FALSE
Q7L5N1	COPS6	-0.090091	0.36204	0.680818	FALSE
Q14011	CIRBP	-0.136515	0.362342	0.680818	FALSE
O00410	IPO5	-0.0879455	0.363523	0.682366	FALSE
Q9P2R7	SUCLA2	-0.0905425	0.364422	0.683381	TRUE
Q8NBS9	TXNDC5	0.0756462	0.365467	0.684322	FALSE
P09234	SNRPC	-0.128552	0.365641	0.684322	FALSE
O00429	DNM1L	-0.0723051	0.366369	0.684911	TRUE
P08708	RPS17	-0.0754791	0.366831	0.684911	FALSE
O95479	H6PD	0.103415	0.367032	0.684911	FALSE
P62857	RPS28	-0.121767	0.367448	0.685017	FALSE
Q8TCT9	HM13	-0.0778919	0.369613	0.686652	FALSE
Q16706	MAN2A1	0.167008	0.369613	0.686652	FALSE
Q9Y3U8	RPL36	-0.108427	0.370196	0.686652	FALSE
P19971	TYMP	0.067924	0.370237	0.686652	FALSE
P61020	RAB5B	-0.0902836	0.370295	0.686652	FALSE
Q9UKV3	ACIN1	-0.100317	0.370728	0.686652	FALSE
O75223	GGCT	0.0744704	0.371674	0.686652	FALSE
Q14847	LASP1	-0.08127	0.371676	0.686652	FALSE
P50579	METAP2	-0.0885837	0.371832	0.686652	FALSE
P50570	DNM2	0.107633	0.371921	0.686652	FALSE
Q6P996	PDXDC1	-0.082413	0.372358	0.686793	FALSE
Q13283	G3BP1	-0.110474	0.372864	0.687064	FALSE
Q9H299	SH3BGRL3	0.102246	0.37326	0.68713	FALSE
P08134	RHOC	0.0971173	0.373653	0.687191	FALSE
Q92575	UBXN4	-0.137919	0.374788	0.688613	FALSE
Q14118	DAG1	0.0966863	0.377018	0.692045	FALSE
P26373	RPL13	-0.0775231	0.37746	0.69207	FALSE
O14495	PLPP3	0.253771	0.378252	0.69207	FALSE
P07858	CTSB	0.198792	0.378429	0.69207	FALSE
P53990	IST1	0.0727445	0.378481	0.69207	FALSE
Q9BZG1	RAB34	0.1168	0.379663	0.693055	FALSE
P02786	TFRC	-0.140758	0.379761	0.693055	FALSE
P08648	ITGA5	-0.104666	0.380109	0.693055	FALSE
P61201	COPS2	-0.0977297	0.380744	0.693539	FALSE
Q9NRP0	OSTC	-0.154178	0.381102	0.693539	FALSE
Q13557	CAMK2D	0.0839993	0.38155	0.693694	FALSE
P78527	PRKDC	0.0702466	0.383277	0.696172	FALSE
P14314	PRKCSH	-0.0839894	0.385979	0.700412	FALSE
Q9H583	HEATR1	0.0953379	0.386679	0.701016	FALSE
Q8NBJ7	SUMF2	-0.157627	0.387155	0.701213	FALSE
O00231	PSMD11	0.0660136	0.388251	0.702532	FALSE
O43776	NARS	0.0876118	0.389276	0.703704	FALSE
P68402	PAFAH1B2	0.0856568	0.389965	0.703704	FALSE
P49189	ALDH9A1	0.0716628	0.390005	0.703704	TRUE
Q7Z4V5	HDGFL2	0.210363	0.391001	0.704791	FALSE
O75340	PDCD6	0.117787	0.391689	0.704791	FALSE
P61764	STXBP1	0.0840023	0.391951	0.704791	FALSE
O95831	AIFM1	-0.102067	0.392084	0.704791	TRUE
Q7RTV0	PHF5A	-0.0909998	0.392493	0.704864	FALSE
Q9NR56	MBNL1	0.125168	0.394739	0.708112	FALSE
Q9Y266	NUDC	0.0739111	0.395044	0.708112	FALSE
P09038	FGF2	-0.136083	0.396186	0.709249	FALSE
P51911	CNN1	0.272008	0.396422	0.709249	FALSE
P51659	HSD17B4	0.0928058	0.397398	0.709555	TRUE
P10619	CTSA	0.142611	0.397586	0.709555	FALSE
Q15388	TOMM20	0.068402	0.397724	0.709555	TRUE
Q92572	AP3S1	0.124186	0.398134	0.709555	FALSE
P55786	NPEPPS	0.0775797	0.398451	0.709555	FALSE
Q6P2Q9	PRPF8	-0.0812785	0.400745	0.711937	FALSE
P53041	PPP5C	0.14889	0.401829	0.711937	FALSE
Q96EP5	DAZAP1	0.147086	0.402232	0.711937	FALSE
O75508	CLDN11	-0.242108	0.402687	0.711937	FALSE
P62330	ARF6	0.100432	0.402901	0.711937	FALSE
Q9BYT8	NLN	-0.0869542	0.403191	0.711937	TRUE
P48729	CSNK1A1	0.114451	0.403255	0.711937	FALSE
Q96BY6	DOCK10	0.126709	0.403374	0.711937	FALSE
P27708	CAD	0.0726657	0.403884	0.711937	FALSE
Q9BUJ2	HNRNPUL1	-0.109303	0.403907	0.711937	FALSE
O95336	PGLS	0.0818388	0.404148	0.711937	FALSE
P26640	VARS	0.0636916	0.404283	0.711937	FALSE
P46939	UTRN	-0.088814	0.404897	0.711937	FALSE
P30533	LRPAP1	-0.147995	0.40501	0.711937	FALSE
P62820	RAB1A	-0.0631015	0.405591	0.712268	FALSE
Q12965	MYO1E	0.0972898	0.406687	0.712268	FALSE
Q9P000	COMMD9	0.0821072	0.408175	0.712268	FALSE
Q15021	NCAPD2	-0.0803166	0.408365	0.712268	FALSE
P29144	TPP2	0.0759945	0.408374	0.712268	FALSE
Q8N1F7	NUP93	0.128747	0.408723	0.712268	FALSE
Q15758	SLC1A5	-0.147842	0.408989	0.712268	FALSE
Q9BW60	ELOVL1	0.0740785	0.409309	0.712268	FALSE
Q9Y4F1	FARP1	-0.106546	0.409553	0.712268	FALSE
P52306	RAP1GDS1	-0.128082	0.40958	0.712268	FALSE
O75352	MPDU1	-0.0886214	0.409594	0.712268	FALSE
O75348	ATP6V1G1	0.0723061	0.409675	0.712268	FALSE
P02452	COL1A1	-0.126072	0.411394	0.714001	FALSE
Q14677	CLINT1	0.140623	0.41142	0.714001	FALSE
O60506	SYNCRIP	-0.072279	0.412837	0.715809	FALSE
P15170	GSPT1	-0.0721822	0.414283	0.717664	FALSE
P21589	NT5E	0.214747	0.416091	0.720143	FALSE
Q92841	DDX17	-0.0719013	0.417365	0.721219	FALSE
P55010	EIF5	0.0691374	0.417468	0.721219	FALSE
P04632	CAPNS1	0.0847525	0.417882	0.72128	FALSE
Q9Y696	CLIC4	-0.0993296	0.420382	0.724941	TRUE
Q9BV38	WDR18	0.069946	0.420812	0.725026	FALSE
Q14694	USP10	0.0965711	0.422273	0.725717	FALSE
O00571	DDX3X	-0.0635292	0.422303	0.725717	FALSE
Q01105	SET	-0.0751697	0.422353	0.725717	FALSE
O43837	IDH3B	-0.101918	0.423725	0.726374	TRUE
Q9H008	LHPP	-0.0976284	0.423838	0.726374	FALSE
Q99733	NAP1L4	0.0667128	0.423877	0.726374	FALSE
Q9UI14	RABAC1	0.0895043	0.426224	0.729741	FALSE
Q96A65	EXOC4	0.0952266	0.426616	0.729758	FALSE
O00154	ACOT7	-0.106005	0.427144	0.730007	TRUE
P46734	MAP2K3	0.138824	0.428763	0.731868	FALSE
P04083	ANXA1	0.0881638	0.429399	0.731868	FALSE
Q16643	DBN1	0.0891594	0.429741	0.731868	FALSE
P14866	HNRNPL	-0.08503	0.429864	0.731868	FALSE
Q9Y3A5	SBDS	0.10441	0.430356	0.731868	FALSE
Q96NE9	FRMD6	-0.0883998	0.430533	0.731868	FALSE
P27824	CANX	0.0629324	0.431412	0.73219	FALSE
P53701	HCCS	-0.110458	0.43149	0.73219	TRUE
Q5VYK3	ECPAS	0.115816	0.432662	0.733527	FALSE
Q03252	LMNB2	0.0634421	0.433514	0.734031	FALSE
Q5GLZ8	HERC4	-0.0988044	0.433728	0.734031	FALSE
Q13620	CUL4B	0.0889893	0.434717	0.735054	FALSE
P61421	ATP6V0D1	0.0841545	0.436287	0.735766	FALSE
O15511	ARPC5	0.0862597	0.436869	0.735766	FALSE
O76031	CLPX	0.34666	0.437198	0.735766	TRUE
Q08209	PPP3CA	0.0668227	0.437222	0.735766	FALSE
Q96B97	SH3KBP1	-0.0663575	0.437346	0.735766	FALSE
O43414	ERI3	-0.0956557	0.437451	0.735766	FALSE
Q14315	FLNC	0.145814	0.438542	0.736151	FALSE
P52594	AGFG1	-0.088376	0.438698	0.736151	FALSE
P22234	PAICS	-0.0923644	0.439091	0.736151	TRUE
Q92520	FAM3C	0.101472	0.439536	0.736151	FALSE
Q6EMK4	VASN	0.0624599	0.440179	0.736151	FALSE
P78559	MAP1A	0.090033	0.440564	0.736151	FALSE
Q9BQ61	TRIR	0.142275	0.4406	0.736151	FALSE
O95295	SNAPIN	-0.0767666	0.441887	0.736151	FALSE
P17252	PRKCA	0.0728386	0.442318	0.736151	FALSE
Q04837	SSBP1	0.269448	0.442429	0.736151	TRUE
Q9BRX2	PELO	-0.138609	0.442993	0.736151	FALSE
P23284	PPIB	-0.0600305	0.443163	0.736151	FALSE
O15460	P4HA2	-0.080978	0.443687	0.736151	FALSE
Q96IZ0	PAWR	0.233744	0.444291	0.736151	FALSE
P42226	STAT6	-0.125252	0.444328	0.736151	FALSE
Q9H0A0	NAT10	-0.0976925	0.444601	0.736151	FALSE
P39656	DDOST	-0.05973	0.445114	0.736151	FALSE
P29401	TKT	-0.124262	0.445157	0.736151	TRUE
Q9BRK3	MXRA8	-0.134554	0.445158	0.736151	FALSE
P51858	HDGF	-0.0785297	0.445393	0.736151	FALSE
P08123	COL1A2	-0.0902814	0.446209	0.736705	FALSE
Q9Y6E0	STK24	0.105721	0.446499	0.736705	FALSE
P09960	LTA4H	0.070926	0.447071	0.737011	FALSE
P48449	LSS	-0.216045	0.449093	0.739032	FALSE
P10155	TROVE2	0.113804	0.449263	0.739032	FALSE
Q9BSJ8	ESYT1	-0.0652527	0.44973	0.739032	FALSE
Q14554	PDIA5	0.0789745	0.450066	0.739032	FALSE
Q96IJ6	GMPPA	0.0911629	0.450233	0.739032	FALSE
Q9H2J4	PDCL3	-0.180705	0.451802	0.740386	FALSE
Q13740	ALCAM	0.121924	0.452191	0.740386	FALSE
Q0ZGT2	NEXN	-0.08223	0.45246	0.740386	FALSE
P16930	FAH	0.130509	0.452609	0.740386	FALSE
O14933	UBE2L6	-0.0928373	0.453704	0.740742	FALSE
Q8N5W9	RFLNB	0.104997	0.453871	0.740742	FALSE
P04179	SOD2	-0.0963831	0.454155	0.740742	TRUE
P61586	RHOA	0.100116	0.454379	0.740742	FALSE
Q9Y5S9	RBM8A	-0.0912611	0.455127	0.741328	FALSE
P04899	GNAI2	-0.0692171	0.455578	0.741431	FALSE
P24666	ACP1	0.0577322	0.45684	0.742851	FALSE
P14625	HSP90B1	-0.0683204	0.457853	0.743865	FALSE
P01033	TIMP1	-0.0715369	0.460077	0.746843	FALSE
Q13263	TRIM28	-0.079742	0.461092	0.747854	FALSE
P04075	ALDOA	-0.0763168	0.462648	0.749114	FALSE
P50990	CCT8	-0.062661	0.462653	0.749114	FALSE
Q969M3	YIPF5	0.083306	0.463561	0.74923	FALSE
Q6ZRP7	QSOX2	-0.083523	0.464376	0.74923	FALSE
Q15185	PTGES3	-0.0890206	0.464458	0.74923	FALSE
Q9H9A6	LRRC40	0.183879	0.464859	0.74923	FALSE
Q14192	FHL2	0.157446	0.465039	0.74923	FALSE
P29353	SHC1	-0.0588352	0.465244	0.74923	FALSE
O95292	VAPB	-0.0792488	0.465739	0.74923	FALSE
Q15370	ELOB	-0.0749507	0.466224	0.74923	FALSE
P51991	HNRNPA3	-0.0772964	0.466258	0.74923	FALSE
Q9Y5K8	ATP6V1D	0.107263	0.467436	0.750492	FALSE
P29279	CTGF	0.219768	0.46842	0.75144	FALSE
O60749	SNX2	0.0880343	0.46895	0.751659	FALSE
Q969X5	ERGIC1	0.0843984	0.471044	0.753404	FALSE
Q16836	HADH	-0.126432	0.471068	0.753404	TRUE
O14684	PTGES	0.162515	0.471223	0.753404	FALSE
P61081	UBE2M	0.0653071	0.471642	0.753442	FALSE
Q9UBB4	ATXN10	-0.107989	0.472776	0.754623	FALSE
P05556	ITGB1	0.0742107	0.4737	0.755466	FALSE
Q15435	PPP1R7	0.0749041	0.476724	0.759654	FALSE
Q9UDY4	DNAJB4	-0.157353	0.478671	0.760955	FALSE
Q13310	PABPC4	-0.0581197	0.478854	0.760955	FALSE
O60763	USO1	-0.0685366	0.479531	0.760955	FALSE
Q71U36	TUBA1A	-0.062055	0.479761	0.760955	FALSE
Q9BQG0	MYBBP1A	-0.0767315	0.479937	0.760955	FALSE
O75521	ECI2	-0.0776233	0.479963	0.760955	TRUE
O15371	EIF3D	-0.0682781	0.480519	0.760955	FALSE
P25789	PSMA4	-0.0586377	0.480729	0.760955	FALSE
Q99961	SH3GL1	0.074938	0.483441	0.764614	FALSE
P26599	PTBP1	-0.0617529	0.485137	0.766661	FALSE
H0YAA0	NA	0.194981	0.48664	0.767402	TRUE
O75351	VPS4B	0.0890994	0.487619	0.767402	FALSE
Q9NZJ9	NUDT4	0.057376	0.487643	0.767402	FALSE
Q96S97	MYADM	-0.100787	0.487737	0.767402	FALSE
P61619	SEC61A1	-0.0784123	0.488232	0.767402	FALSE
Q92696	RABGGTA	0.0883958	0.488468	0.767402	FALSE
Q7Z739	YTHDF3	-0.129397	0.488499	0.767402	FALSE
P07305	H1F0	0.237396	0.489749	0.767402	FALSE
Q92900	UPF1	0.0676426	0.489801	0.767402	FALSE
P36915	GNL1	0.107715	0.489987	0.767402	FALSE
Q92917	GPKOW	-0.0832178	0.490028	0.767402	FALSE
Q9BU23	LMF2	0.0904809	0.490917	0.768156	FALSE
P40616	ARL1	0.0620779	0.491314	0.768156	FALSE
Q96CT7	CCDC124	0.0770623	0.491947	0.76847	FALSE
P23919	DTYMK	0.0671176	0.49232	0.76847	TRUE
P62851	RPS25	-0.065572	0.493464	0.769627	FALSE
P16403	HIST1H1C	0.106175	0.494837	0.770927	FALSE
E9PAV3	NACA	-0.0528951	0.495105	0.770927	FALSE
P16070	CD44	-0.11072	0.49612	0.770948	FALSE
Q96C90	PPP1R14B	-0.132295	0.496156	0.770948	FALSE
P48444	ARCN1	-0.0517257	0.496391	0.770948	FALSE
Q13362	PPP2R5C	-0.144816	0.496792	0.770948	FALSE
Q9Y296	TRAPPC4	-0.112721	0.497138	0.770948	FALSE
Q9UNF1	MAGED2	0.0526316	0.498274	0.772082	FALSE
O94888	UBXN7	0.0902001	0.499661	0.773165	FALSE
P36405	ARL3	0.076957	0.500276	0.773165	FALSE
P13797	PLS3	0.102774	0.50035	0.773165	FALSE
Q7Z4H8	KDELC2	0.0509426	0.500746	0.773165	FALSE
O43399	TPD52L2	0.0698679	0.501369	0.773165	FALSE
P28074	PSMB5	-0.0551894	0.501403	0.773165	FALSE
Q9NV70	EXOC1	0.0872404	0.502135	0.773668	FALSE
P24844	MYL9	0.208725	0.502606	0.77377	FALSE
P31153	MAT2A	-0.0589333	0.503319	0.774243	FALSE
Q02818	NUCB1	0.0578259	0.504845	0.775136	FALSE
Q9UBC3	DNMT3B	-0.099613	0.506429	0.775136	FALSE
P62316	SNRPD2	-0.0691304	0.506689	0.775136	FALSE
Q9Y3A6	TMED5	0.0854701	0.507273	0.775136	FALSE
P39687	ANP32A	0.0518408	0.507374	0.775136	FALSE
P55072	VCP	-0.0509518	0.507502	0.775136	FALSE
Q9UKK9	NUDT5	0.0491005	0.508295	0.775136	TRUE
P18085	ARF4	-0.0540903	0.508512	0.775136	FALSE
P09497	CLTB	-0.0906082	0.50864	0.775136	FALSE
Q9Y2V2	CARHSP1	0.0728037	0.508648	0.775136	FALSE
P30084	ECHS1	0.0713413	0.508835	0.775136	TRUE
Q969H0	FBXW7	0.192425	0.509679	0.775136	FALSE
P11166	SLC2A1	0.167245	0.511036	0.775136	FALSE
Q9Y265	RUVBL1	0.0557789	0.511407	0.775136	FALSE
P13674	P4HA1	0.0575741	0.51231	0.775136	FALSE
P52292	KPNA2	0.134608	0.512365	0.775136	FALSE
P60033	CD81	-0.0716294	0.512371	0.775136	FALSE
Q13868	EXOSC2	-0.0727721	0.51259	0.775136	FALSE
Q8WX93	PALLD	0.125508	0.512973	0.775136	FALSE
P28482	MAPK1	0.0559933	0.513152	0.775136	FALSE
P35579	MYH9	0.0998289	0.513219	0.775136	FALSE
P51114	FXR1	-0.053034	0.513326	0.775136	FALSE
P62277	RPS13	-0.0665425	0.513824	0.775136	FALSE
P60983	GMFB	0.0886776	0.514619	0.775136	FALSE
Q8N8S7	ENAH	-0.0811759	0.515416	0.775136	FALSE
P04080	CSTB	0.200076	0.515445	0.775136	FALSE
P42224	STAT1	0.0723158	0.515518	0.775136	FALSE
O43488	AKR7A2	-0.058373	0.515756	0.775136	TRUE
Q86V81	ALYREF	-0.0904387	0.516068	0.775136	FALSE
Q8NBX0	SCCPDH	0.060305	0.516081	0.775136	TRUE
P00491	PNP	-0.092457	0.51663	0.77535	FALSE
P48735	IDH2	-0.0826299	0.517072	0.775405	TRUE
P47897	QARS	-0.0518456	0.519138	0.777718	FALSE
P12111	COL6A3	0.181407	0.519429	0.777718	FALSE
A0A075B6N1	NA	0.279363	0.521093	0.778995	TRUE
P28070	PSMB4	0.102294	0.521098	0.778995	FALSE
Q0VDG4	SCRN3	-0.0546974	0.521818	0.779091	FALSE
O60814	HIST1H2BK	-0.120916	0.521979	0.779091	FALSE
Q13057	COASY	0.0942166	0.522791	0.779694	TRUE
Q1KMD3	HNRNPUL2	0.058191	0.52406	0.779844	FALSE
Q9BT09	CNPY3	0.081032	0.524476	0.779844	FALSE
Q09666	AHNAK	0.0721578	0.525363	0.779844	FALSE
P62495	ETF1	-0.0873003	0.525804	0.779844	FALSE
P27482	CALML3	-0.0509846	0.526038	0.779844	FALSE
P45877	PPIC	-0.11576	0.52623	0.779844	FALSE
Q15075	EEA1	0.0741978	0.526549	0.779844	FALSE
Q06323	PSME1	0.0723765	0.526652	0.779844	FALSE
Q06830	PRDX1	-0.0590667	0.526887	0.779844	FALSE
P80723	BASP1	0.0607254	0.526977	0.779844	FALSE
Q92733	PRCC	-0.0934206	0.5288	0.780375	FALSE
P48509	CD151	0.240736	0.528872	0.780375	FALSE
Q9P2E9	RRBP1	0.0547665	0.528883	0.780375	FALSE
P17844	DDX5	0.0536485	0.528971	0.780375	FALSE
P78371	CCT2	-0.0492383	0.529949	0.78096	FALSE
Q9Y3E0	GOLT1B	0.0566912	0.530185	0.78096	FALSE
Q9Y617	PSAT1	0.151068	0.530959	0.781496	FALSE
Q86VP6	CAND1	0.0464342	0.531774	0.781574	FALSE
Q9HC38	GLOD4	0.0849872	0.532118	0.781574	TRUE
Q27J81	INF2	0.0692399	0.53279	0.781574	FALSE
Q9Y3B8	REXO2	-0.0479525	0.532959	0.781574	TRUE
Q7KZF4	SND1	0.0496685	0.533277	0.781574	TRUE
O00629	KPNA4	0.0553516	0.533468	0.781574	FALSE
Q13442	PDAP1	-0.0462693	0.534991	0.782679	FALSE
P04844	RPN2	-0.0526965	0.535042	0.782679	FALSE
O75179	ANKRD17	-0.0523431	0.536253	0.782931	FALSE
P53004	BLVRA	0.0578829	0.536337	0.782931	FALSE
P82979	SARNP	-0.0618288	0.536445	0.782931	FALSE
P55265	ADAR	0.17395	0.53701	0.782933	FALSE
O75396	SEC22B	0.0519203	0.537267	0.782933	FALSE
P60900	PSMA6	0.0533715	0.538974	0.784822	TRUE
P27816	MAP4	0.0609657	0.541835	0.787797	FALSE
P00387	CYB5R3	0.102478	0.541926	0.787797	TRUE
Q8IZ07	ANKRD13A	0.0672546	0.542447	0.787797	FALSE
P35606	COPB2	0.0453619	0.542668	0.787797	FALSE
Q8TAQ2	SMARCC2	-0.0625951	0.544708	0.790158	FALSE
P37837	TALDO1	-0.0663191	0.545869	0.791104	FALSE
P11586	MTHFD1	-0.0543489	0.546648	0.791104	TRUE
P60866	RPS20	0.0831577	0.54668	0.791104	FALSE
P10412	HIST1H1E	0.0775628	0.547037	0.791104	FALSE
Q13200	PSMD2	-0.0614009	0.547902	0.791104	FALSE
P48059	LIMS1	0.062713	0.547996	0.791104	FALSE
O60684	KPNA6	-0.0846257	0.548261	0.791104	FALSE
Q96PK6	RBM14	0.0478257	0.549115	0.791738	FALSE
Q15417	CNN3	0.0854855	0.550014	0.792084	FALSE
O75935	DCTN3	0.0517736	0.550185	0.792084	FALSE
P25686	DNAJB2	0.0811993	0.550688	0.79221	FALSE
O00592	PODXL	0.116194	0.552494	0.793286	FALSE
Q70UQ0	IKBIP	-0.0482939	0.552537	0.793286	FALSE
O43592	XPOT	0.0620343	0.553071	0.793286	FALSE
P08243	ASNS	-0.135198	0.553112	0.793286	FALSE
Q9Y295	DRG1	-0.0626828	0.553514	0.793286	FALSE
O76003	GLRX3	-0.0546326	0.55495	0.794748	FALSE
P35749	MYH11	0.111273	0.555815	0.795391	FALSE
Q9UKY7	CDV3	0.059631	0.556441	0.79569	FALSE
Q9P2J5	LARS	0.0907648	0.557644	0.796122	FALSE
P61163	ACTR1A	0.0526318	0.557657	0.796122	FALSE
P26447	S100A4	0.248238	0.557994	0.796122	FALSE
P17987	TCP1	-0.0505419	0.55874	0.796591	FALSE
Q01844	EWSR1	0.0552391	0.560408	0.798372	FALSE
O15212	PFDN6	0.0451289	0.563154	0.800733	FALSE
P30519	HMOX2	-0.0626671	0.563311	0.800733	FALSE
P31689	DNAJA1	0.0461512	0.563324	0.800733	FALSE
O60888	CUTA	-0.0859348	0.564277	0.801491	FALSE
P61978	HNRNPK	-0.0557172	0.565131	0.802108	FALSE
P28072	PSMB6	-0.0855245	0.566335	0.803214	FALSE
Q9Y2W1	THRAP3	-0.0632782	0.566836	0.803214	FALSE
P54577	YARS	0.0796499	0.567457	0.803214	FALSE
O43747	AP1G1	0.0641345	0.567594	0.803214	FALSE
P35670	ATP7B	-0.107849	0.568106	0.803345	FALSE
P62081	RPS7	-0.0446492	0.569646	0.804506	FALSE
Q00688	FKBP3	-0.0563264	0.569771	0.804506	FALSE
Q9HD45	TM9SF3	-0.0428959	0.570461	0.804886	FALSE
Q9NZ08	ERAP1	-0.0639991	0.57183	0.805649	FALSE
Q9NR12	PDLIM7	0.0986724	0.571846	0.805649	FALSE
Q9GZP9	DERL2	0.0934559	0.572731	0.8063	FALSE
Q96KA5	CLPTM1L	0.0587873	0.573902	0.806694	FALSE
P52948	NUP98	-0.0789286	0.57429	0.806694	FALSE
Q6YP21	KYAT3	-0.0750763	0.575143	0.806694	TRUE
H3BN98	NA	0.0828228	0.576358	0.806694	TRUE
Q9UHD1	CHORDC1	0.115205	0.577108	0.806694	FALSE
O75643	SNRNP200	0.0453971	0.57726	0.806694	FALSE
Q86UE4	MTDH	0.0699515	0.577273	0.806694	FALSE
O43143	DHX15	-0.0557136	0.57811	0.806694	FALSE
Q9BSD7	NTPCR	-0.132823	0.578757	0.806694	FALSE
O14773	TPP1	0.0567543	0.578851	0.806694	FALSE
Q9UHY1	NRBP1	-0.0680164	0.579019	0.806694	FALSE
P78344	EIF4G2	-0.0512389	0.579057	0.806694	FALSE
P09619	PDGFRB	-0.0491722	0.579237	0.806694	FALSE
Q07954	LRP1	0.041965	0.579348	0.806694	FALSE
P30566	ADSL	0.053311	0.579349	0.806694	FALSE
P53602	MVD	0.0724745	0.579893	0.806863	FALSE
O00442	RTCA	0.0771576	0.580378	0.80695	FALSE
P02511	CRYAB	0.249725	0.582931	0.809909	FALSE
P09496	CLTA	0.0771189	0.584142	0.811001	FALSE
Q10567	AP1B1	0.0436164	0.587082	0.814064	FALSE
Q9Y5Z4	HEBP2	0.0497074	0.587201	0.814064	FALSE
P33316	DUT	-0.0628554	0.587902	0.814175	TRUE
Q13637	RAB32	0.0543423	0.588419	0.814175	TRUE
P53621	COPA	0.043613	0.58856	0.814175	FALSE
P19525	EIF2AK2	0.0432469	0.589128	0.81437	FALSE
Q15738	NSDHL	-0.0482763	0.589654	0.814507	FALSE
O00469	PLOD2	-0.0692189	0.590454	0.814984	FALSE
P26196	DDX6	0.0442845	0.590853	0.814984	FALSE
P11717	IGF2R	0.0459056	0.591622	0.815182	FALSE
P26639	TARS	-0.0516215	0.59185	0.815182	TRUE
Q14152	EIF3A	-0.0441297	0.593011	0.816192	FALSE
P48739	PITPNB	0.0714633	0.595045	0.818401	FALSE
Q53GS9	USP39	-0.0545515	0.596337	0.818642	FALSE
Q9NWT6	HIF1AN	-0.0519215	0.596504	0.818642	FALSE
P61158	ACTR3	0.0491686	0.596507	0.818642	FALSE
Q8NC51	SERBP1	-0.0589761	0.597	0.818651	FALSE
Q9BRA2	TXNDC17	-0.0506162	0.597561	0.818651	FALSE
Q15369	ELOC	0.0391108	0.598185	0.818651	FALSE
P05386	RPLP1	-0.0560415	0.598623	0.818651	FALSE
Q15366	PCBP2	-0.0589843	0.598894	0.818651	FALSE
O15145	ARPC3	-0.0467132	0.599086	0.818651	FALSE
P20042	EIF2S2	-0.0415405	0.600118	0.819474	FALSE
P29590	PML	-0.065931	0.600989	0.820067	FALSE
P21291	CSRP1	0.190021	0.601411	0.820067	FALSE
A0A096LP55	UQCRHL	-0.0662766	0.602575	0.821068	FALSE
P08962	CD63	0.211381	0.603187	0.821315	FALSE
Q86VR2	RETREG3	-0.0757197	0.604769	0.822568	FALSE
Q9UBQ5	EIF3K	-0.04831	0.604969	0.822568	FALSE
O60716	CTNND1	-0.0503259	0.605488	0.822688	FALSE
P30046	DDT	0.077928	0.606748	0.823814	FALSE
Q9UMX0	UBQLN1	0.0522358	0.607468	0.824206	FALSE
P28066	PSMA5	0.0486436	0.608963	0.824784	FALSE
O95373	IPO7	0.0416111	0.609055	0.824784	FALSE
P22307	SCP2	-0.0520579	0.609191	0.824784	TRUE
P34059	GALNS	-0.0512886	0.609659	0.824832	FALSE
P61225	RAP2B	0.0810601	0.610634	0.825567	FALSE
Q07955	SRSF1	-0.0489852	0.611661	0.826209	FALSE
Q04721	NOTCH2	0.0814349	0.612463	0.826209	FALSE
Q9H3U1	UNC45A	-0.0517913	0.612845	0.826209	FALSE
Q96S19	METTL26	-0.0606395	0.613387	0.826209	FALSE
P37198	NUP62	0.0515505	0.613679	0.826209	FALSE
P06454	PTMA	-0.0819309	0.613706	0.826209	FALSE
Q13151	HNRNPA0	-0.0424994	0.614805	0.827075	FALSE
P48681	NES	-0.0828247	0.615215	0.827075	FALSE
P20810	CAST	0.0522297	0.616464	0.82817	FALSE
Q13409	DYNC1I2	0.0653082	0.617618	0.828798	FALSE
P19338	NCL	-0.0582221	0.618286	0.828798	FALSE
O75832	PSMD10	0.0555251	0.619212	0.828798	FALSE
O75718	CRTAP	0.0624231	0.619682	0.828798	FALSE
P23526	AHCY	-0.0371804	0.619809	0.828798	FALSE
A6NCE7	MAP1LC3B2	-0.0661255	0.619997	0.828798	FALSE
Q01469	FABP5	-0.0711667	0.6203	0.828798	FALSE
Q9BT78	COPS4	0.0386726	0.620404	0.828798	FALSE
P0DP23	CALM1	0.0422913	0.621271	0.829376	FALSE
P18669	PGAM1	-0.0501884	0.62213	0.829545	FALSE
P31939	ATIC	0.0389782	0.622416	0.829545	TRUE
Q9BYG3	NIFK	-0.0770258	0.622944	0.829545	FALSE
Q9Y5X3	SNX5	0.0698264	0.623137	0.829545	FALSE
O14950	MYL12A	0.0734921	0.623955	0.830056	FALSE
O75131	CPNE3	0.0390859	0.624903	0.830094	FALSE
Q8IUE6	HIST2H2AB	-0.0913408	0.625274	0.830094	FALSE
P43243	MATR3	0.0424154	0.625288	0.830094	FALSE
Q86U42	PABPN1	-0.0621398	0.625801	0.830197	FALSE
P09211	GSTP1	0.0463101	0.626934	0.830378	FALSE
P16402	HIST1H1D	0.100328	0.627268	0.830378	FALSE
Q9UN86	G3BP2	-0.0490112	0.627453	0.830378	FALSE
O43294	TGFB1I1	0.0660995	0.627677	0.830378	FALSE
Q9P0V3	SH3BP4	0.0428076	0.628943	0.831477	FALSE
Q9H3N1	TMX1	-0.042376	0.630887	0.833432	FALSE
O00764	PDXK	0.0402466	0.631295	0.833432	FALSE
Q9H3K6	BOLA2	0.0566509	0.632399	0.834313	FALSE
P04406	GAPDH	-0.0746963	0.632891	0.83432	TRUE
P49770	EIF2B2	0.0557118	0.633513	0.83432	FALSE
Q969Q0	RPL36AL	0.0655287	0.633716	0.83432	FALSE
Q14738	PPP2R5D	-0.0524065	0.634608	0.834919	FALSE
Q15029	EFTUD2	0.0888535	0.635727	0.835814	FALSE
Q15046	KARS	-0.0374674	0.639222	0.839831	TRUE
P20936	RASA1	-0.0420519	0.641876	0.842384	FALSE
O60504	SORBS3	0.0430809	0.642047	0.842384	FALSE
Q16401	PSMD5	0.0446923	0.642851	0.842536	FALSE
P05121	SERPINE1	-0.0875352	0.643183	0.842536	FALSE
Q99538	LGMN	0.0657227	0.644001	0.842536	FALSE
P61077	UBE2D3	-0.0535865	0.644253	0.842536	FALSE
Q6DN03	NA	-0.0618108	0.644815	0.842536	TRUE
Q96CW1	AP2M1	0.03588	0.645353	0.842536	FALSE
Q99497	PARK7	0.0412321	0.645755	0.842536	TRUE
P48651	PTDSS1	0.0437072	0.646457	0.842536	FALSE
P62979	RPS27A	-0.0676925	0.646935	0.842536	FALSE
Q07065	CKAP4	-0.0440703	0.64701	0.842536	FALSE
P98179	RBM3	-0.0491686	0.647018	0.842536	FALSE
P50502	ST13	-0.0433841	0.647581	0.842694	FALSE
Q32P28	P3H1	-0.0352531	0.648549	0.842969	FALSE
P12081	HARS	0.0394224	0.648676	0.842969	FALSE
Q5T6V5	C9orf64	-0.0652358	0.651984	0.846147	FALSE
O43665	RGS10	-0.151263	0.652277	0.846147	FALSE
P25787	PSMA2	0.0549634	0.652451	0.846147	FALSE
P04792	HSPB1	-0.0978686	0.653521	0.84696	FALSE
P46459	NSF	0.037367	0.654324	0.847425	FALSE
Q01970	PLCB3	0.089319	0.655331	0.848154	FALSE
P52788	SMS	0.0345368	0.655879	0.848288	FALSE
Q9H0U4	RAB1B	-0.0927883	0.656355	0.848329	FALSE
Q16222	UAP1	-0.0686365	0.656911	0.848473	FALSE
Q12792	TWF1	0.0338602	0.659114	0.850327	FALSE
Q8WUH6	TMEM263	0.0365194	0.659238	0.850327	FALSE
P61009	SPCS3	-0.0550023	0.663148	0.854232	FALSE
Q96CG8	CTHRC1	-0.14061	0.66316	0.854232	FALSE
Q9UQ35	SRRM2	0.0814183	0.664729	0.855646	FALSE
Q53EP0	FNDC3B	-0.0537766	0.665154	0.855646	FALSE
P78346	RPP30	0.0725412	0.667461	0.858031	FALSE
Q8TEX9	IPO4	-0.0421431	0.668475	0.858031	FALSE
Q5T653	MRPL2	-0.045901	0.668745	0.858031	TRUE
P60660	MYL6	0.0633077	0.668806	0.858031	FALSE
P26885	FKBP2	-0.03497	0.66936	0.858165	FALSE
P60228	EIF3E	-0.0337946	0.67132	0.859645	FALSE
Q9BRK5	SDF4	-0.037453	0.671444	0.859645	FALSE
Q92783	STAM	-0.0373133	0.671869	0.859645	FALSE
Q99575	POP1	-0.0446698	0.672316	0.859645	FALSE
P63279	UBE2I	-0.0750798	0.673029	0.859981	FALSE
Q14974	KPNB1	-0.0341084	0.67476	0.861617	FALSE
P20618	PSMB1	0.0347374	0.676637	0.863436	FALSE
P20645	M6PR	-0.0374695	0.678381	0.864288	FALSE
P62714	PPP2CB	0.0483459	0.679398	0.864288	FALSE
O95394	PGM3	0.0379297	0.679583	0.864288	FALSE
P67812	SEC11A	0.0523291	0.679798	0.864288	FALSE
Q13492	PICALM	-0.0681098	0.679927	0.864288	FALSE
P39748	FEN1	-0.0347671	0.680221	0.864288	FALSE
O94905	ERLIN2	-0.0512079	0.680788	0.864288	FALSE
Q9BXK5	BCL2L13	-0.0537479	0.681034	0.864288	TRUE
Q8IZL8	PELP1	-0.037272	0.682149	0.864288	FALSE
Q9UFG5	C19orf25	-0.0364693	0.68254	0.864288	FALSE
Q9UL46	PSME2	-0.0349764	0.682789	0.864288	FALSE
P50479	PDLIM4	0.0458451	0.683324	0.864288	FALSE
Q15061	WDR43	-0.0752191	0.683516	0.864288	FALSE
O75367	H2AFY	0.0438343	0.683643	0.864288	FALSE
Q92945	KHSRP	-0.0390847	0.684254	0.864488	FALSE
P58546	MTPN	-0.0429248	0.68538	0.865337	FALSE
Q86Y82	STX12	0.0565054	0.686536	0.866224	FALSE
Q01433	AMPD2	-0.0309072	0.688338	0.867924	FALSE
P02751	FN1	0.0842209	0.689061	0.868016	FALSE
P54920	NAPA	-0.03037	0.68932	0.868016	FALSE
Q9Y224	RTRAF	0.0414006	0.690748	0.86878	FALSE
Q9NWB1	RBFOX1	0.0303259	0.690868	0.86878	FALSE
Q96HC4	PDLIM5	0.075082	0.692411	0.86878	FALSE
Q9NR45	NANS	-0.0410806	0.692667	0.86878	FALSE
P35222	CTNNB1	-0.0472422	0.693367	0.86878	FALSE
Q9UMS4	PRPF19	-0.0428773	0.69344	0.86878	FALSE
Q9UG63	ABCF2	-0.0709119	0.694441	0.86878	TRUE
P53367	ARFIP1	0.0312633	0.694469	0.86878	FALSE
P08133	ANXA6	0.0477507	0.694947	0.86878	FALSE
Q9BTW9	TBCD	-0.0647645	0.694977	0.86878	FALSE
P25325	MPST	0.0391023	0.695383	0.86878	TRUE
P63261	ACTG1	-0.0767224	0.695388	0.86878	FALSE
P84157	MXRA7	0.0631643	0.695982	0.868799	FALSE
O15498	YKT6	-0.0522287	0.697046	0.868799	FALSE
Q14008	CKAP5	0.0372578	0.697188	0.868799	FALSE
Q9NQW7	XPNPEP1	-0.0290909	0.697313	0.868799	FALSE
P36551	CPOX	0.0575931	0.697679	0.868799	TRUE
Q9Y2G5	POFUT2	-0.0529705	0.699325	0.870282	FALSE
Q2TAA2	IAH1	0.036324	0.700307	0.870936	FALSE
Q99832	CCT7	-0.0388096	0.701129	0.87139	TRUE
Q7L5D6	GET4	0.0574923	0.70263	0.872487	FALSE
Q9UBI6	GNG12	0.0393479	0.703749	0.872487	FALSE
P30626	SRI	0.0392351	0.703861	0.872487	FALSE
P63104	YWHAZ	0.0382483	0.704059	0.872487	FALSE
Q9H6Z4	RANBP3	0.0370297	0.70504	0.872487	FALSE
P0C0S5	H2AFZ	-0.054499	0.705201	0.872487	FALSE
Q14919	DRAP1	-0.0669264	0.705553	0.872487	FALSE
Q8TDQ7	GNPDA2	0.0374327	0.70583	0.872487	FALSE
O14737	PDCD5	-0.0312567	0.706124	0.872487	FALSE
Q15637	SF1	0.0734532	0.706935	0.872923	FALSE
Q13155	AIMP2	-0.0522603	0.707563	0.873133	FALSE
P47895	ALDH1A3	0.0723856	0.708791	0.873367	FALSE
O60493	SNX3	0.0293189	0.708889	0.873367	FALSE
Q9Y570	PPME1	-0.0880878	0.709125	0.873367	FALSE
P35754	GLRX	0.0483558	0.709717	0.873533	FALSE
P46977	STT3A	-0.0314557	0.71076	0.873687	FALSE
Q9P0K7	RAI14	0.05988	0.71185	0.873687	FALSE
P41221	WNT5A	0.0394919	0.712179	0.873687	FALSE
P05455	SSB	-0.0313428	0.712295	0.873687	FALSE
Q13867	BLMH	0.0488363	0.712423	0.873687	FALSE
O43493	TGOLN2	0.143699	0.71261	0.873687	FALSE
Q15436	SEC23A	0.0286078	0.713355	0.873687	FALSE
Q92504	SLC39A7	-0.140386	0.713503	0.873687	FALSE
P49588	AARS	-0.0358135	0.715429	0.875448	FALSE
Q96JY6	PDLIM2	0.0765258	0.715859	0.875448	FALSE
Q8IYM9	TRIM22	-0.0712396	0.716441	0.875599	FALSE
P30101	PDIA3	-0.0314252	0.717376	0.876172	FALSE
Q15847	ADIRF	0.247694	0.718262	0.876172	FALSE
P61289	PSME3	0.0284284	0.718287	0.876172	FALSE
O43865	AHCYL1	0.0395442	0.721128	0.878541	TRUE
Q14318	FKBP8	0.0527269	0.721149	0.878541	TRUE
P09012	SNRPA	-0.0344184	0.724147	0.881063	FALSE
P54136	RARS	-0.0263341	0.724772	0.881063	TRUE
Q15113	PCOLCE	0.0479282	0.724964	0.881063	FALSE
Q14566	MCM6	-0.0580047	0.725429	0.881063	FALSE
P47813	EIF1AX	0.037254	0.725689	0.881063	FALSE
Q12797	ASPH	0.0452548	0.725989	0.881063	FALSE
Q14204	DYNC1H1	0.0285886	0.727593	0.882449	FALSE
P14209	CD99	-0.0714615	0.729807	0.884572	FALSE
Q12769	NUP160	0.0511581	0.730388	0.884715	FALSE
Q9H8Y8	GORASP2	0.0416976	0.730919	0.884797	FALSE
Q8WTS6	SETD7	-0.0448749	0.731497	0.884935	FALSE
Q8TDX7	NEK7	-0.0374413	0.733482	0.886775	FALSE
P62249	RPS16	-0.0364412	0.736373	0.889707	FALSE
P07237	P4HB	-0.0334162	0.737866	0.890947	TRUE
Q9Y285	FARSA	-0.0271639	0.738634	0.89131	FALSE
Q9BUF5	TUBB6	-0.0338317	0.739933	0.892026	FALSE
Q12906	ILF3	-0.0288292	0.740162	0.892026	FALSE
P49773	HINT1	0.0554644	0.741171	0.892231	TRUE
Q7LBR1	CHMP1B	-0.0365985	0.741267	0.892231	FALSE
O14907	TAX1BP3	-0.0567894	0.742037	0.892446	FALSE
Q15084	PDIA6	-0.0436706	0.742381	0.892446	FALSE
P51688	SGSH	-0.0401821	0.743811	0.893227	FALSE
Q8WWM7	ATXN2L	0.0538306	0.743966	0.893227	FALSE
Q15746	MYLK	0.0592228	0.747863	0.897342	FALSE
Q9NZD2	GLTP	0.0427706	0.748664	0.897673	FALSE
P50454	SERPINH1	0.0338975	0.74908	0.897673	FALSE
Q9UBC2	EPS15L1	0.0474591	0.750931	0.898764	FALSE
Q70IA6	MOB2	0.106793	0.750931	0.898764	FALSE
P61923	COPZ1	-0.0244479	0.751987	0.898779	FALSE
P16104	H2AFX	-0.079661	0.752184	0.898779	FALSE
Q05682	CALD1	-0.0557677	0.752357	0.898779	FALSE
P46109	CRKL	-0.0243264	0.753022	0.898938	FALSE
Q9NR30	DDX21	-0.0357435	0.753432	0.898938	FALSE
P61088	UBE2N	-0.0229424	0.754486	0.899144	FALSE
P42345	MTOR	0.0517825	0.754546	0.899144	FALSE
Q96RP9	GFM1	0.0520806	0.755305	0.899487	TRUE
P78406	RAE1	-0.029488	0.756167	0.899531	FALSE
P31749	AKT1	-0.0602484	0.756296	0.899531	FALSE
Q96N66	MBOAT7	0.0466511	0.756921	0.899531	FALSE
P14324	FDPS	-0.0401183	0.757494	0.899531	TRUE
Q04637	EIF4G1	-0.0276643	0.758106	0.899531	FALSE
P43686	PSMC4	-0.024251	0.758416	0.899531	FALSE
O43847	NRDC	0.0436042	0.75864	0.899531	TRUE
Q9UNN8	PROCR	-0.0251484	0.761646	0.902187	FALSE
Q15293	RCN1	0.0474241	0.762382	0.902187	FALSE
Q9H2M9	RAB3GAP2	0.037945	0.762604	0.902187	FALSE
Q9H1C4	UNC93B1	0.0263681	0.762771	0.902187	FALSE
Q6UXH1	CRELD2	0.0558873	0.76389	0.902509	FALSE
Q96C19	EFHD2	-0.0632604	0.764504	0.902509	FALSE
O00487	PSMD14	0.0271219	0.76452	0.902509	FALSE
P50552	VASP	0.032238	0.764934	0.902509	FALSE
P50991	CCT4	0.0223383	0.766502	0.9038	FALSE
P49721	PSMB2	0.0255578	0.768523	0.905223	FALSE
P13798	APEH	0.0354591	0.768657	0.905223	FALSE
O00303	EIF3F	-0.0266023	0.769661	0.905525	FALSE
P51148	RAB5C	0.0248423	0.770428	0.905525	FALSE
P28799	GRN	0.0296653	0.77054	0.905525	FALSE
P41250	GARS	0.0474237	0.770811	0.905525	TRUE
P17612	PRKACA	0.0279484	0.773715	0.907422	FALSE
Q14914	PTGR1	-0.0383104	0.77381	0.907422	FALSE
P50395	GDI2	-0.0219538	0.774269	0.907422	FALSE
P23497	SP100	-0.0717186	0.774512	0.907422	FALSE
P52565	ARHGDIA	-0.0281824	0.775612	0.907422	FALSE
Q9UBT2	UBA2	0.0237106	0.775723	0.907422	FALSE
P07355	ANXA2	-0.0412434	0.776164	0.907422	FALSE
P48723	HSPA13	-0.0280396	0.776547	0.907422	FALSE
Q6VY07	PACS1	0.111341	0.77761	0.907422	FALSE
Q9Y394	DHRS7	0.0359551	0.77763	0.907422	FALSE
P56537	EIF6	0.0334273	0.778054	0.907422	FALSE
P47756	CAPZB	-0.0234539	0.77813	0.907422	FALSE
Q71UM5	RPS27L	-0.0546274	0.778897	0.907762	FALSE
P48201	ATP5MC3	-0.0754265	0.779409	0.907805	TRUE
Q9Y217	MTMR6	0.0292487	0.780708	0.908513	FALSE
P13807	GYS1	0.0345647	0.781255	0.908513	FALSE
P25788	PSMA3	-0.0291615	0.781771	0.908513	FALSE
Q96D15	RCN3	-0.0247086	0.781921	0.908513	FALSE
P18583	SON	-0.0378234	0.782473	0.908601	FALSE
Q13144	EIF2B5	0.0309946	0.783669	0.90922	FALSE
P40227	CCT6A	-0.023346	0.785516	0.90922	FALSE
Q9Y3I0	RTCB	0.0211405	0.786013	0.90922	FALSE
Q9Y333	LSM2	-0.0303639	0.786068	0.90922	FALSE
Q92598	HSPH1	0.0219939	0.786071	0.90922	FALSE
O43852	CALU	0.0358019	0.786289	0.90922	FALSE
Q00341	HDLBP	-0.0240024	0.786384	0.90922	FALSE
Q99471	PFDN5	0.0336601	0.786816	0.90922	FALSE
O14818	PSMA7	0.0221776	0.78965	0.911943	FALSE
P62191	PSMC1	-0.0210083	0.790303	0.912145	FALSE
Q9NX40	OCIAD1	-0.0307261	0.79172	0.91291	TRUE
P41252	IARS	0.0241511	0.791922	0.91291	FALSE
Q9H7B2	RPF2	0.0364063	0.793009	0.913038	FALSE
Q01085	TIAL1	-0.022802	0.793418	0.913038	FALSE
O75821	EIF3G	-0.0270131	0.793468	0.913038	FALSE
Q9P035	HACD3	0.0232372	0.79503	0.913982	FALSE
P21926	CD9	0.0803931	0.795246	0.913982	FALSE
Q9HBL0	TNS1	-0.0261992	0.796375	0.914297	FALSE
Q9NRV9	HEBP1	0.0284587	0.796478	0.914297	TRUE
Q08378	GOLGA3	-0.0225092	0.797728	0.915182	FALSE
P40925	MDH1	-0.0279146	0.799037	0.915889	TRUE
Q9BS26	ERP44	0.0219686	0.799304	0.915889	FALSE
P55795	HNRNPH2	0.048909	0.800711	0.916644	FALSE
O43772	SLC25A20	0.0252294	0.800923	0.916644	TRUE
P08473	MME	0.018487	0.801988	0.916975	FALSE
Q8N5K1	CISD2	-0.0224783	0.802173	0.916975	TRUE
Q13464	ROCK1	0.0367001	0.8028	0.917143	FALSE
Q6UB35	MTHFD1L	-0.0260627	0.80338	0.917257	TRUE
P62328	TMSB4X	-0.0555888	0.804623	0.917749	FALSE
P18084	ITGB5	-0.0435003	0.804773	0.917749	FALSE
Q12907	LMAN2	0.0185871	0.806864	0.919584	FALSE
P20340	RAB6A	0.0241079	0.808874	0.921325	FALSE
P30153	PPP2R1A	0.0183764	0.811237	0.923466	FALSE
O60664	PLIN3	0.0286752	0.813841	0.9238	FALSE
P35080	PFN2	0.0220086	0.814001	0.9238	FALSE
O60841	EIF5B	-0.0342748	0.814595	0.9238	FALSE
Q6NYC1	JMJD6	-0.0323836	0.815059	0.9238	FALSE
P49368	CCT3	-0.021889	0.815295	0.9238	FALSE
Q7Z340	ZNF551	-0.0275933	0.81565	0.9238	FALSE
P61960	UFM1	-0.0218589	0.815709	0.9238	FALSE
P00558	PGK1	-0.0245794	0.815723	0.9238	FALSE
Q8WW12	PCNP	-0.0284189	0.816315	0.9238	FALSE
Q9BUN8	DERL1	-0.023213	0.817049	0.9238	FALSE
P31949	S100A11	-0.0359937	0.817257	0.9238	FALSE
P61221	ABCE1	0.0193057	0.817338	0.9238	FALSE
Q13561	DCTN2	0.0194356	0.817938	0.923931	FALSE
Q9NT62	ATG3	-0.0171934	0.820448	0.926218	FALSE
P09874	PARP1	-0.0319096	0.821181	0.926498	FALSE
O14744	PRMT5	-0.0261062	0.821796	0.926644	FALSE
P09382	LGALS1	0.0236348	0.822709	0.927127	FALSE
Q9UBF2	COPG2	-0.0232039	0.82415	0.928202	FALSE
P67809	YBX1	-0.0363529	0.82574	0.929444	FALSE
Q9UIL1	SCOC	-0.0318006	0.826274	0.929497	FALSE
Q32MZ4	LRRFIP1	0.017106	0.827306	0.93011	FALSE
Q14019	COTL1	0.027561	0.829929	0.931932	FALSE
P15311	EZR	0.0245809	0.830085	0.931932	FALSE
Q9UHX1	PUF60	-0.0185089	0.830391	0.931932	FALSE
P37802	TAGLN2	0.0290288	0.830893	0.931948	FALSE
P09493	TPM1	0.0596196	0.831384	0.931951	FALSE
P08195	SLC3A2	-0.0291883	0.832688	0.932533	FALSE
Q6ZXV5	TMTC3	0.0341625	0.832881	0.932533	FALSE
O95456	PSMG1	-0.0194998	0.834722	0.933165	FALSE
Q99715	COL12A1	-0.0338715	0.834791	0.933165	FALSE
Q10471	GALNT2	0.0210842	0.835354	0.933165	FALSE
P83916	CBX1	0.0232568	0.8354	0.933165	FALSE
Q8IUH4	ZDHHC13	-0.0470451	0.837218	0.934649	FALSE
Q5JPE7	NOMO2	0.0173079	0.838275	0.934987	FALSE
P25786	PSMA1	-0.0219852	0.839039	0.934987	FALSE
Q15813	TBCE	-0.0322991	0.839234	0.934987	FALSE
Q9BWS9	CHID1	0.0234191	0.839773	0.934987	FALSE
P62241	RPS8	-0.0189861	0.83997	0.934987	FALSE
O94832	MYO1D	-0.021872	0.840841	0.935292	FALSE
Q9NR31	SAR1A	0.0176772	0.841348	0.935292	FALSE
P00167	CYB5A	-0.0469917	0.842069	0.935292	TRUE
Q9UHD4	CIDEB	0.0371675	0.842707	0.935292	FALSE
Q15785	TOMM34	0.0267757	0.842795	0.935292	TRUE
P00390	GSR	0.0271613	0.843502	0.935292	TRUE
P16949	STMN1	-0.0310485	0.844578	0.935292	FALSE
P61927	RPL37	-0.0225668	0.844612	0.935292	FALSE
P55769	SNU13	-0.0207835	0.844654	0.935292	FALSE
P05198	EIF2S1	-0.0183833	0.845777	0.935559	FALSE
P40763	STAT3	0.0170133	0.846146	0.935559	FALSE
P52888	THOP1	0.0162185	0.846689	0.935559	FALSE
Q9Y262	EIF3L	0.0157934	0.846855	0.935559	FALSE
Q13177	PAK2	0.0173971	0.848093	0.936385	FALSE
P15924	DSP	0.0383296	0.848679	0.936491	FALSE
Q15382	RHEB	0.0176778	0.849942	0.937342	FALSE
P13995	MTHFD2	-0.0184191	0.850881	0.937836	TRUE
Q9H223	EHD4	-0.0537825	0.851674	0.938169	FALSE
P08754	GNAI3	-0.0325213	0.852613	0.938518	FALSE
Q99873	PRMT1	0.0159097	0.852975	0.938518	FALSE
Q07960	ARHGAP1	0.0170857	0.853501	0.938556	FALSE
Q9BXT2	CACNG6	0.0272768	0.857201	0.941731	FALSE
P60891	PRPS1	-0.0362656	0.857375	0.941731	FALSE
Q9UQN3	CHMP2B	0.0221869	0.85818	0.942074	FALSE
Q9HB71	CACYBP	-0.0140079	0.861581	0.945263	FALSE
O00299	CLIC1	-0.0160225	0.863568	0.946309	FALSE
Q9NSY1	BMP2K	0.0269338	0.863763	0.946309	FALSE
Q96CX2	KCTD12	0.0207487	0.864021	0.946309	FALSE
Q9UMR2	DDX19B	-0.0125851	0.865508	0.947394	FALSE
Q96GG9	DCUN1D1	0.0134595	0.870276	0.952067	FALSE
O76094	SRP72	-0.0172058	0.871107	0.95243	FALSE
Q8IXH7	NELFCD	-0.0124007	0.871943	0.952799	FALSE
P98082	DAB2	0.0308877	0.874655	0.955215	FALSE
Q9Y383	LUC7L2	-0.0154857	0.87591	0.955424	FALSE
Q6NYC8	PPP1R18	0.0313555	0.876278	0.955424	FALSE
Q53FA7	TP53I3	0.0186044	0.876709	0.955424	FALSE
P53992	SEC24C	-0.0117145	0.876848	0.955424	FALSE
Q6IBS0	TWF2	0.0141437	0.87748	0.955567	FALSE
O95721	SNAP29	-0.0151858	0.8784	0.955815	TRUE
P12814	ACTN1	-0.0177874	0.878881	0.955815	FALSE
Q9BXJ9	NAA15	-0.0122456	0.879938	0.955815	FALSE
P30536	TSPO	-0.0125419	0.880117	0.955815	TRUE
P26572	MGAT1	-0.0143823	0.880211	0.955815	FALSE
P60953	CDC42	0.0213171	0.881731	0.956407	FALSE
P13987	CD59	0.0307389	0.882172	0.956407	FALSE
P63000	RAC1	0.0124912	0.882259	0.956407	FALSE
Q14254	FLOT2	-0.0221738	0.88402	0.957019	FALSE
O00244	ATOX1	-0.0123849	0.884322	0.957019	FALSE
Q8WXF1	PSPC1	0.0131189	0.884327	0.957019	FALSE
O95487	SEC24B	0.0149274	0.886598	0.958467	FALSE
Q969V3	NCLN	-0.0198583	0.887352	0.958467	FALSE
Q99627	COPS8	0.0185143	0.888143	0.958467	FALSE
P41091	EIF2S3	-0.0116421	0.888417	0.958467	FALSE
P25685	DNAJB1	0.0134027	0.888601	0.958467	FALSE
Q99426	TBCB	-0.0158662	0.888678	0.958467	FALSE
Q9BTD8	RBM42	0.0246237	0.889709	0.95861	FALSE
P52209	PGD	0.0227688	0.889815	0.95861	FALSE
O15144	ARPC2	-0.0152802	0.890456	0.95876	FALSE
Q12904	AIMP1	0.011261	0.892693	0.960096	FALSE
O60443	GSDME	0.0135026	0.892703	0.960096	FALSE
Q9UNM6	PSMD13	0.0100215	0.894156	0.961117	FALSE
P0DN79	CBS	0.0217183	0.897157	0.963402	FALSE
Q9BZZ5	API5	0.0118929	0.897291	0.963402	FALSE
Q9NP61	ARFGAP3	0.0105096	0.898543	0.964203	FALSE
Q9BR76	CORO1B	0.0105785	0.899587	0.964245	FALSE
P49257	LMAN1	-0.0111661	0.899591	0.964245	FALSE
P04843	RPN1	0.0102043	0.900867	0.964709	FALSE
Q8TBA6	GOLGA5	0.0178094	0.901046	0.964709	FALSE
Q96JJ3	ELMO2	-0.0205404	0.90191	0.964709	FALSE
P45973	CBX5	-0.0132217	0.902046	0.964709	FALSE
P20337	RAB3B	-0.0199407	0.904871	0.966773	FALSE
Q5W111	SPRYD7	0.0145199	0.904988	0.966773	FALSE
Q00169	PITPNA	0.00990038	0.906037	0.967352	FALSE
Q8N129	CNPY4	0.00888166	0.910151	0.970708	FALSE
P49748	ACADVL	-0.0118553	0.910198	0.970708	TRUE
Q8IWE2	FAM114A1	0.0101315	0.91174	0.97181	FALSE
Q7L014	DDX46	-0.0142042	0.912524	0.972103	FALSE
Q8N392	ARHGAP18	-0.011934	0.9131	0.972174	FALSE
P53618	COPB1	-0.00810963	0.913624	0.972189	FALSE
P62879	GNB2	0.0136	0.914369	0.972441	FALSE
Q9Y2H2	INPP5F	-0.0182269	0.915381	0.972706	FALSE
O43504	LAMTOR5	-0.0229226	0.915692	0.972706	FALSE
P35221	CTNNA1	0.00999189	0.916148	0.972706	FALSE
Q15836	VAMP3	0.0101019	0.917625	0.973623	FALSE
Q9Y2A7	NCKAP1	0.0124416	0.918588	0.973623	FALSE
P15559	NQO1	-0.0497873	0.919019	0.973623	FALSE
Q9Y678	COPG1	0.00825232	0.919288	0.973623	FALSE
P60981	DSTN	-0.0169431	0.919654	0.973623	FALSE
Q10713	PMPCA	0.0144661	0.920071	0.973623	TRUE
P55735	SEC13	0.00849242	0.922007	0.974669	FALSE
O94973	AP2A2	0.0114444	0.922909	0.974669	FALSE
Q8IVL1	NAV2	0.0206509	0.923346	0.974669	FALSE
O94979	SEC31A	-0.00700715	0.923605	0.974669	FALSE
O00541	PES1	-0.00969115	0.923613	0.974669	FALSE
Q15257	PTPA	0.0109409	0.924671	0.975247	FALSE
Q15582	TGFBI	-0.0211797	0.925571	0.975657	FALSE
P17096	HMGA1	0.0282616	0.926797	0.97641	FALSE
P68400	CSNK2A1	0.00884889	0.929275	0.976719	FALSE
P07814	EPRS	-0.0085755	0.930616	0.976719	FALSE
O43175	PHGDH	-0.0145882	0.930754	0.976719	FALSE
P0DN76	U2AF1	0.00804341	0.930881	0.976719	FALSE
P24390	KDELR1	-0.0198487	0.930902	0.976719	FALSE
F8W031	NA	-0.00756848	0.931008	0.976719	TRUE
Q08AF3	SLFN5	0.00690682	0.93114	0.976719	FALSE
O00461	GOLIM4	0.017108	0.931362	0.976719	FALSE
O75874	IDH1	-0.0161411	0.931961	0.976719	TRUE
Q15413	RYR3	0.020699	0.932206	0.976719	FALSE
Q86W92	PPFIBP1	0.00933454	0.933761	0.977811	FALSE
Q16881	TXNRD1	-0.0111073	0.934885	0.978015	TRUE
O75326	SEMA7A	0.00703468	0.93498	0.978015	FALSE
P38159	RBMX	0.00901571	0.936388	0.978377	FALSE
Q96FQ6	S100A16	-0.00632822	0.937194	0.978377	FALSE
P09972	ALDOC	-0.0104104	0.937809	0.978377	FALSE
P17858	PFKL	0.0144296	0.938454	0.978377	FALSE
Q99614	TTC1	0.00670197	0.938645	0.978377	FALSE
Q9UQ80	PA2G4	0.00611891	0.940172	0.978377	FALSE
P84085	ARF5	-0.00780199	0.940393	0.978377	TRUE
P52630	STAT2	0.0128796	0.94043	0.978377	FALSE
Q9ULA0	DNPEP	-0.00820915	0.940877	0.978377	FALSE
A8MWD9	NA	0.00765244	0.940951	0.978377	TRUE
P16401	HIST1H1B	0.00990131	0.940964	0.978377	FALSE
P38919	EIF4A3	-0.00647496	0.943652	0.979434	FALSE
A0A1W2PRB8	NA	0.00929457	0.944167	0.979434	TRUE
Q8TED1	GPX8	0.00776474	0.944562	0.979434	FALSE
P27348	YWHAQ	0.00617823	0.945357	0.979434	FALSE
Q96T76	MMS19	0.0109794	0.945435	0.979434	FALSE
Q92820	GGH	-0.00968592	0.94549	0.979434	FALSE
Q96TA1	FAM129B	0.00691111	0.945572	0.979434	FALSE
Q969H8	MYDGF	-0.00737533	0.94643	0.97971	FALSE
Q9BSJ2	TUBGCP2	0.00971565	0.947036	0.97971	FALSE
P46937	YAP1	-0.00796044	0.947378	0.97971	FALSE
P61966	AP1S1	-0.00915265	0.948612	0.980455	FALSE
Q01813	PFKP	-0.00728753	0.949789	0.981141	FALSE
P12270	TPR	0.00605917	0.951879	0.982262	FALSE
P13929	ENO3	-0.00478382	0.951904	0.982262	FALSE
Q04917	YWHAH	-0.00642621	0.955477	0.985263	FALSE
O75347	TBCA	-0.00405368	0.956011	0.985263	FALSE
P14618	PKM	0.00935088	0.956381	0.985263	FALSE
Q9Y3E5	PTRH2	0.0076562	0.956877	0.985263	TRUE
P55884	EIF3B	0.00575636	0.958282	0.985895	FALSE
Q02809	PLOD1	0.00382055	0.958994	0.985895	FALSE
Q04760	GLO1	0.00677827	0.95904	0.985895	FALSE
Q9NY33	DPP3	-0.00350108	0.962232	0.987537	FALSE
Q14165	MLEC	-0.00397576	0.962624	0.987537	FALSE
P51572	BCAP31	0.00414917	0.962718	0.987537	FALSE
Q9UNF0	PACSIN2	-0.00383073	0.963028	0.987537	TRUE
P06703	S100A6	0.00882937	0.963346	0.987537	FALSE
P22087	FBL	-0.00473972	0.963741	0.987537	FALSE
P10644	PRKAR1A	-0.00480204	0.964913	0.987684	FALSE
P54725	RAD23A	-0.0045185	0.964919	0.987684	FALSE
P22314	UBA1	0.00328909	0.968588	0.990908	FALSE
Q15050	RRS1	-0.00702264	0.970115	0.99107	FALSE
O75477	ERLIN1	0.00663603	0.970233	0.99107	FALSE
P22694	PRKACB	0.00881775	0.970383	0.99107	FALSE
P61160	ACTR2	0.00353765	0.970822	0.99107	FALSE
P15144	ANPEP	0.00839023	0.972438	0.991865	FALSE
P05090	APOD	-0.00324509	0.972641	0.991865	FALSE
P61106	RAB14	0.00410455	0.973686	0.992401	FALSE
P31930	UQCRC1	-0.00384417	0.97492	0.993058	TRUE
P43034	PAFAH1B1	0.00364044	0.975873	0.993058	FALSE
P49915	GMPS	0.00372932	0.977102	0.993058	FALSE
P49720	PSMB3	-0.00362335	0.977585	0.993058	FALSE
P62136	PPP1CA	-0.00229055	0.978233	0.993058	FALSE
Q16186	ADRM1	0.00328809	0.978467	0.993058	FALSE
Q99613	EIF3C	-0.00199576	0.979078	0.993058	FALSE
P27105	STOM	0.00343743	0.980105	0.993058	TRUE
P50995	ANXA11	0.00256128	0.980323	0.993058	FALSE
Q53FV1	ORMDL2	0.00273175	0.980714	0.993058	FALSE
Q9UMX5	NENF	-0.00223076	0.980913	0.993058	FALSE
Q9C0D9	SELENOI	-0.00335851	0.981251	0.993058	FALSE
P06744	GPI	-0.00201138	0.982829	0.993058	TRUE
Q92616	GCN1	0.00162051	0.983365	0.993058	FALSE
Q9UK45	LSM7	-0.00342193	0.983552	0.993058	FALSE
O95777	LSM8	-0.00215591	0.98368	0.993058	FALSE
P22090	RPS4Y1	-0.00624504	0.983915	0.993058	FALSE
Q13509	TUBB3	0.00249381	0.984344	0.993058	FALSE
Q15907	RAB11B	0.00143333	0.984487	0.993058	FALSE
P62891	RPL39	0.00187415	0.985251	0.993058	FALSE
P07996	THBS1	0.00291284	0.985255	0.993058	FALSE
Q14697	GANAB	0.00168516	0.987431	0.99432	FALSE
O60271	SPAG9	0.00240189	0.987772	0.99432	FALSE
O15270	SPTLC2	0.00292972	0.98807	0.99432	TRUE
O75369	FLNB	-0.00279395	0.989109	0.994401	FALSE
P62333	PSMC6	-0.00115191	0.989192	0.994401	FALSE
O75663	TIPRL	-0.00152942	0.990218	0.994908	FALSE
P20700	LMNB1	-0.000638125	0.994544	0.998452	FALSE
Q01518	CAP1	-0.000601786	0.994971	0.998452	FALSE
Q3LXA3	TKFC	-0.000543577	0.995566	0.998452	FALSE
O15260	SURF4	0.000467318	0.995837	0.998452	FALSE
O75533	SF3B1	-0.000351452	0.996815	0.998525	FALSE
Q9Y4L1	HYOU1	-0.000352268	0.997005	0.998525	FALSE
H7BZ11	NA	-0.000290556	0.997479	0.998525	TRUE
P09110	ACAA1	5.05237e-05	0.999513	0.999534	TRUE
Q8WVM8	SCFD1	0.000152797	0.999534	0.999534	FALSE
